# Supplementary material for: Correction of oxidative stress enhances enzyme replacement therapy in Pompe disease
Source: EMBO Mol Med. 2021 Oct 4;13(11):e14434. doi: 10.15252/emmm.202114434 (PMC8573602; doi:10.15252/emmm.202114434)
Supplement: Supplementary file 3 — Source Data for Expanded View [file EMMM-13-e14434-s007.zip]

Archive with 51 entries (38 files):
- SourceDataForExpandedView/
- SourceDataForExpandedView/.DS_Store
- __MACOSX/
- __MACOSX/SourceDataForExpandedView/
- __MACOSX/SourceDataForExpandedView/._.DS_Store
- SourceDataForExpandedView/SourceDataForExpandedView5/
- SourceDataForExpandedView/SourceDataForExpandedView5/.DS_Store
- __MACOSX/SourceDataForExpandedView/SourceDataForExpandedView5/
- __MACOSX/SourceDataForExpandedView/SourceDataForExpandedView5/._.DS_Store
- SourceDataForExpandedView/SourceDataForExpandedView5/ExpandedView5.xlsx
- __MACOSX/SourceDataForExpandedView/SourceDataForExpandedView5/._ExpandedView5.xlsx
- SourceDataForExpandedView/SourceDataForExpandedView5/FigEV5-WB.pdf
- __MACOSX/SourceDataForExpandedView/SourceDataForExpandedView5/._FigEV5-WB.pdf
- SourceDataForExpandedView/SourceDataForExpandedView5/SourceDataExpandedView5.pzfx
- __MACOSX/SourceDataForExpandedView/SourceDataForExpandedView5/._SourceDataExpandedView5.pzfx
- SourceDataForExpandedView/SourceDataForExpandedView2/
- SourceDataForExpandedView/SourceDataForExpandedView2/FigEV2-WB.pdf
- __MACOSX/SourceDataForExpandedView/SourceDataForExpandedView2/
- __MACOSX/SourceDataForExpandedView/SourceDataForExpandedView2/._FigEV2-WB.pdf
- SourceDataForExpandedView/SourceDataForExpandedView2/.DS_Store
- __MACOSX/SourceDataForExpandedView/SourceDataForExpandedView2/._.DS_Store
- SourceDataForExpandedView/SourceDataForExpandedView2/ExpandedView2.xlsx
- __MACOSX/SourceDataForExpandedView/SourceDataForExpandedView2/._ExpandedView2.xlsx
- SourceDataForExpandedView/SourceDataForExpandedView2/SourceData ForExpandedView2.pzfx
- __MACOSX/SourceDataForExpandedView/SourceDataForExpandedView2/._SourceData ForExpandedView2.pzfx
- SourceDataForExpandedView/SourceDataForExpandedView3/
- SourceDataForExpandedView/SourceDataForExpandedView3/.DS_Store
- __MACOSX/SourceDataForExpandedView/SourceDataForExpandedView3/
- __MACOSX/SourceDataForExpandedView/SourceDataForExpandedView3/._.DS_Store
- SourceDataForExpandedView/SourceDataForExpandedView3/ExpandedView3.xlsx
- __MACOSX/SourceDataForExpandedView/SourceDataForExpandedView3/._ExpandedView3.xlsx
- SourceDataForExpandedView/SourceDataForExpandedView3/SourceDataForExpandedView3.pzf
- __MACOSX/SourceDataForExpandedView/SourceDataForExpandedView3/._SourceDataForExpandedView3.pzf
- SourceDataForExpandedView/SourceDataForExpandedView4/
- SourceDataForExpandedView/SourceDataForExpandedView4/ExpandedView4.xlsx
- __MACOSX/SourceDataForExpandedView/SourceDataForExpandedView4/
- __MACOSX/SourceDataForExpandedView/SourceDataForExpandedView4/._ExpandedView4.xlsx
- SourceDataForExpandedView/SourceDataForExpandedView4/.DS_Store
- __MACOSX/SourceDataForExpandedView/SourceDataForExpandedView4/._.DS_Store
- SourceDataForExpandedView/SourceDataForExpandedView4/SourceDataForExpandedView4.pzfx
- __MACOSX/SourceDataForExpandedView/SourceDataForExpandedView4/._SourceDataForExpandedView4.pzfx
- SourceDataForExpandedView/SourceDataForExpandedView1/
- SourceDataForExpandedView/SourceDataForExpandedView1/.DS_Store
- __MACOSX/SourceDataForExpandedView/SourceDataForExpandedView1/
- __MACOSX/SourceDataForExpandedView/SourceDataForExpandedView1/._.DS_Store
- SourceDataForExpandedView/SourceDataForExpandedView1/ExpandedView1.xlsx
- __MACOSX/SourceDataForExpandedView/SourceDataForExpandedView1/._ExpandedView1.xlsx
- SourceDataForExpandedView/SourceDataForExpandedView1/FigEV1-WB.pdf
- __MACOSX/SourceDataForExpandedView/SourceDataForExpandedView1/._FigEV1-WB.pdf
- SourceDataForExpandedView/SourceDataForExpandedView1/SourceDataForExpandedView1.pzfx
- __MACOSX/SourceDataForExpandedView/SourceDataForExpandedView1/._SourceDataForExpandedView1.pzfx
