# Supplementary material for: Correction of oxidative stress enhances enzyme replacement therapy in Pompe disease
Source: EMBO Mol Med. 2021 Oct 4;13(11):e14434. doi: 10.15252/emmm.202114434 (PMC8573602; doi:10.15252/emmm.202114434)
Supplement: Supplementary file 3 — Source Data for Expanded View [file EMMM-13-e14434-s007.zip › SourceDataForExpandedView/SourceDataForExpandedView5/ExpandedView5.xlsx]

## Sheet: EV5 A
NT	rhGAA	+ STAR	+ RAPA	+ MK6-83	+ ML-SA1
0.28	82.29	108.28	124.31	130.78	108.19
0.27	85.44	102.57	121.05	103.43	111.25
1.74	104.24	151.77	136.4	135.51	115.7
1.55	106.85	155.05	167.25	121.19	137.35
1.74	96.46	128.44	169.19	158.37	207.06
1.49	104.71	103.39	173.6	164.34	175.47

## Sheet: EV5B
	110KDa	95 KDa	76 KDa	LANE	110/LANE	90/LANE	76/LANE
NT	0	0	0	3887	0	0	0
rhGAA	5.87	397.45	812.67	3801	0.00154433	0.104565	0.213804
STAR	0	613.13	8345	2442	0	0.251077	3.41728
RAPA	0	1733	12124	1959	0	0.884635	6.18887
MK6-83	0	637	12846	3278	0	0.194326	3.91885
ML-SA1	0	543.27	7855	2439	0	0.222743	3.22058

## Sheet: EV5 D
CNTR			PD PATIENTS
NT	RAP	TOR	NT	RAP	TOR
0.99	1.15	0.93	1	1.03	0.9
1.01	1.09	1.07	1	1.04	0.97
0.93	1.02	0.68	0.97	1.28	0.84
1.07	0.97	0.75	1.03	1.25	0.88
			1	1.09	1.04
			1	1.2	0.96
