# Supplementary material for: Correction of oxidative stress enhances enzyme replacement therapy in Pompe disease
Source: EMBO Mol Med. 2021 Oct 4;13(11):e14434. doi: 10.15252/emmm.202114434 (PMC8573602; doi:10.15252/emmm.202114434)
Supplement: Supplementary file 3 — Source Data for Expanded View [file EMMM-13-e14434-s007.zip › SourceDataForExpandedView/SourceDataForExpandedView2/ExpandedView2.xlsx]

## Sheet: EV2 C1-2
		LC3-I	LC3-II	GAPDH	LC3-II/LC3-I	LC3-II/GAPDH
CNT	NT	12773	1332	11730	0.104282	0.113555
	STAR	4142	2167	10859	0.523177	0.199558
	RAPA	6595	2451	11023	0.371645	0.222353
	MK6-83	5392	3365	10449	0.624073	0.32204
	BAFI	6050	25473	7553	4.21041	3.37257
PD3	NT	13025	2707	17103	0.207831	0.158276
	STAR	7665	3043	17766	0.396999	0.171282
	RAPA	6257	1867	18441	0.298386	0.101242
	MK6-83	6095	5057	18585	0.829696	0.272101
	BAFI	3659	20229	18105	5.52856	1.11732

## Sheet: EV2 E1-2
	LC3I	LC3II	LC3I/LC3I	STAIN FREE	LC3II/STAIN FREE
CNTR NT	1739	432	0.248419	144	3
IDE	1743	453	0.259897	115	3.93913
EDA	1702	74	0.0434783	90	0.822222
NAC	1284	504	0.392523	117	4.30769
RESV	1607	145	0.0902302	87	1.66667
BARBATO	6236	1094	0.175433	160	6.8375
IDE	2972	540	0.181696	174	3.10345
EDA	2388	609	0.255025	181	3.36464
NAC	1688	982	0.581754	209	4.69856
RESV	5275	552	0.104645	198	2.78788

## Sheet: EV2 D1-2
		LC3-I	LC3-II	GAPDH	LC3-II/LC3-I	LC3-II/GAPDH
PD3	NT	19082	3264	15193	0.171051	0.214836
	ARS	21838	14211	2603	0.650746	5.45947
	TBP	21476	4269	13563	0.19878	0.314753
