# Supplementary material for: Correction of oxidative stress enhances enzyme replacement therapy in Pompe disease
Source: EMBO Mol Med. 2021 Oct 4;13(11):e14434. doi: 10.15252/emmm.202114434 (PMC8573602; doi:10.15252/emmm.202114434)
Supplement: Supplementary file 3 — Source Data for Expanded View [file EMMM-13-e14434-s007.zip › SourceDataForExpandedView/SourceDataForExpandedView3/ExpandedView3.xlsx]

## Sheet: Main Table
	None	None	None	0,1 mM	0,1 mM	0,1 mM	0,5 mM	0,5 mM	0,5 mM	1 mM	1 mM	1 mM	2 mM	2 mM	2 mM	3 mM	3 mM	3 mM	4 mM	4 mM	4 mM	5 mM	5 mM	5 mM	6 mM	6 mM	6 mM	7 mM	7 mM	7 mM	8 mM	8 mM	8 mM	9 mM	9 mM	9 mM	10 mM	10 mM	10 mM	12 mM	12 mM	12 mM	14 mM	14 mM	14 mM	16 mM	16 mM	16 mM	18 mM
25	93474.9	84900.2	92728.9	82025.4	86469.5	90650.6	86047.8	71610.1	81624.1	89405.6	81331	77008.4	80583.4	74079.6	67237.2	70977.1	86765.2	89905	74468.4	89479.3	80684.8	53736.3		79158.6	71029.3	62986	78447.7	66498.1	93411.6	71503.1	66441.4			80845.5			58506.2			69787.8	71325.1		77138.6			80639.4	75833.1	76919.6
26	93552.3	85077.8	92450.9	83780.8	87147.2	90132.3	86264.2	72182.1	82023.5	88931.2	81661.8	77107.3	80524.7	74451.9	67728.9	72287.1	87742.2	90508.8	75544.2	89113.3	80627.2	53609.3		79552.7	70902.7	64350.3	78731	66887.1	93703.3	71776.5	66696.3			80234.7	86585.2	44944.1	58022.1	75194.6	76257.6	70802.3	71503.7		76829.1			80755.7	75357.5	77132.2	97994
27	93864.3	85448.8	93246.9	84690.9	87678.1	90878.9	86309.9	72770.5	82130	88708.2	82403	77113.6	80136	75249.6	68364.5	73451.1	88198	91101.2	76560.7	89002.8	80002.9	53939.2	83119.5	79632	71030.4	65184.3	79589.6	67512.8	93495.3	72103.3	67407		60147.9	79388	85936.6	44189.5	57911.8	74921.8	75859.7	71049.8	71797.8	83983	76603.6			80790.2	75243	77225.1	97646
28	94372.9	85775.5	92977.8	86239.1	88343	91345.4	86742	73631.1	82479	88640.5	83050	77557.4	80629.8	75966.4	69479.2	74369.4	89128.1	91840	76893.3	89280.6	79723.5	53885.6	82667.3	79830.2	71942.2	66145.3	80193.4	68300.8	93191.3	72623.3	67700.4	66054.4	59755.1	79135.7	85597.9	43720.4	57887.8	74864.3	75669.2	71311.8	72087.7	83285.5	76673	72249.4		80826.7	75307.6	77587.8	97361.5
29	95107.4	86142.6	93168.6	87718.3	89387.4	91764.8	87493.4	74651.3	83347	88743.1	83238.2	78323.8	81295.2	77140.5	69906.4	75498.8	90280.3	92779.4	77828.8	89707.9	80083.6	53858.3	82690.9	80183.3	72605.2	67055.4	81293.4	69058.7	93685.4	73217.6	68314.8	65177.8	59821.7	79299.3	85457.5	43657.5	57905.4	74855.4	75544.6	71667	72458.6	83062.9	76722.6	71853.4		80955.4	75510.2	77905.1	96656.6
30	96087.5	87063.9	94056.3	90118.3	90925.9	92842.6	89053.6	76222.2	84479.9	89225	84280.9	79340.2	82451.7	78402	71202.1	76675.1	91984.5	93746.1	79705.3	90579.5	80019.7	54017.2	82535.4	80955	73128.2	68557.7	85212.5	70046.1	94405.3	74255.8	69406.4	64350.2	59386.9	79648.2	85727	44237.7	58099.3	75175.3	75683.9	72154.9	72958.9	83047.7	76825	71438.6	77759.7	81352.2	75674.3	78342.8	96807.4
31	98435.6	88581.8	96413.4	92364.4	91067.8	95524.4	90375	76642.5	85991.6	89979.3	85126.8	80684.8	83255.9	80345.4	73004.9	78959.8	93528.8	95426.4	81258.6	92345.8	81718.6	54272.9	84328.1	81953.7	75274.8	70261.9	87358.2	71351.3	95792.9	75535.2	69983.1	63870	59512.4	80355.8	86367.8	44582.4	58626.4	75652.6	75864.8	72751	73616.9	83263.6	77138.3	71286.9	76974.3	81938.4	76194.4	79031.3	96970.2
32	101286	90622	98149	95752.2	93245.2	98088.1	93168.2	79056	89164.7	91493	87001.5	82787.8	84914.3	82742.9	75310.1	81339	96609.2	97892.8	84146.1	94573.1	82591.6	54726.8	84899.6	83278.1	76884.2	72311.1	89648.2	72929.7	98004.2	77239.3	71350.8	63920.5	59680.3	81436.1	87333.6	45000.8	59227.7	76285.7	76404.2	73527.9	74365.1	83886.6	77590.7	71418.6	76557.4	82787.1	76890	79665.7	97159.2
33	104187	93440.2	101127	99310.8	96386.6	100953	96206.6	81976.3	91676.9	93420.6	89032.3	85118	87436.1	85958.2	78450.5	84504.1	100006	100908	87553	97769	84164.9	55568.5	85675.7	85125.5	79336.5	74889.9	92548.6	75029.1	100454	79464.7	72793.4	64405.5	60056.9	82813.7	88600.8	45602.1	60025.9	77182	77124.9	74581.8	75373.4	84699.2	78294.3	71620.7	76470.6	83880.8	78033.3	80870.7	97937.8
34	108979	97175.3	105953	104483	101003	105662	100466	86604.7	95847.4	96029.3	92968.9	88165.9	91987	89898.7	82763.6	88262.5	104389	105030	91817.6	101710	86847	56765.9	87672.3	87537.2	82068.1	78052.5	96420.9	77699.4	103347	82403.8	75292	65448.6	60729.9	84857.6	90376.3	46578.5	61040.4	78386.7	78065.7	75926.7	76707.9	85919.4	79118.3	72233.4	76520.7	85289.7	79383.4	82094.1	98156.4
35	114496	102306	110751	110451	105415	110433	105830	91181.4	100712	99653.1	96590.1	92073.7	95920.8	94620.9	87254.3	93090.5	109831	109968	97205.4	106781	91200.7	58431.6	89960.8	90742.6	86456.2	82354.4	101272	81310.9	107319	86142.8	78196.8	66904.7	62357.2	87415.8	92564.9	47862.7	62402.7	81182.7	79369.8	77714	78527.6	87613.2	80382.6	73111	76878.5	87097.5	81216	83649.7	99598.1
36	121654	108140	116815	117959	111944	116914	112364	97683.8	107174	103979	101612	96853.7	101906	100714	92729.4	99250.7	116907	116616	103421	113034	95736.6	60547.6	92329.4	94577.3	90941.7	87530.2	106929	85627.9	112051	90494.3	81593.2	68935.3	64405.6	90537.8	95419.9	49449.2	63833.2	83573.8	81103.6	79877	80600.6	89829.9	82062.6	74271.7	77490.4	89184.7	83292.3	85426	100572
37	130393	115802	125074	126965	119191	125643	120159	104522	114928	109324	107152	102756	109330	108142	100144	106494	125279	124188	110981	120680	101293	63320.8	96316.5	99297.6	97319.5	93721.3	114284	90905.6	117885	96064.3	85890.4	71674.8	67445.3	94459.8	99024.9	51497.4	65679	85716.1	82915.4	82506.3	83255.1	92261.8	84116	75828	78519.3	91634.1	85668.5	87577.7	102147
38	141424	125398	135658	137590	127220	136786	129649	112826	125019	116029	114711	109964	117861	117391	108529	115056	135372	133940	120678	129740	108668	66700.7	101088	104867	103873	100965	122470	97374.2	124881	102631	91580.7	75136.3	70938.3	99244.2	103375	54020.4	67529.9	87883.6	85107.2	85655.4	86406.3	95276.2	86465.5	77792.9	79981.4	94459.1	88282.8	90358.2	104119
39	155080	136037	148690	151328	139741	149432	142368	124923	137022	124383	123992	118629	128468	128436	118690	125559	148097	145625	132269	140742	117437	70874.2	106387	111577	113055	110338	133244	105208	133505	110733	98194.4	79408	75453	104970	108308	56973.2	69930.8	90766.4	87668.1	89350.9	90127.6	98780.2	89217.7	80040.6	81786.2	97784.5	91213.8	93514.8	106079
40	170471	150219	162870	166146	152368	162688	156757	137166	150234	134502	135192	129150	140796	141501	131140	138205	162522	159829	146581	152816	127514	75927.4	113385	119538	123398	120946	145799	114401	143642	120523	106079	84847.6	81615.2	111899	114701	60517.1	72612.9	93874.4	90615.9	93712.8	94558.7	102915	92558.4	82884	84163.1	101720	94451.2	97079.5	108582
41	188046	166431	180268	183661	167913	180213	173920	152190	167282	146585	147735	141689	156054	157778	145752	152916	180750	176815	164223	167150	137614	81737.6	121405	129064	136519	133317	160848	125379	155791	131909	114976	91327.4	88502.8	120128	121987	64816.9	75970.5	97429.3	94022.7	98841.4	99800.7	107884	96457.4	86473.7	87312	106322	98038.6	101532	111688
42	211384	184084	200067	204620	186938	200078	195304	170758	186722	161071	162118	156540	175387	176335	163289	170254	200371	196747	181965	182576	150514	88452.1	130506	140371	150755	148348	178280	137792	173094	145178	124897	98986.2	96938.3	129821	130318	69688	79663.3	101963	98133.4	104778	105685	113778	101228	90618.1	91083.5	111705	102244	106775	115236
43	233598	205372	223722	224006	208989	223224	217604	191867	208915	177863	181485	174098	195189	198577	181774	188992	223443	219813	202246	199503	163470	95752.2	141496	153762	167571	164174	197822	152001	189226	160054	135653	107752	106404	141135	140614	75339.3	84053.8	106635	102989	111679	112600	120564	106853	95931	95604.7	118038	106860	112952	119864
44	259881	227752	249167	246504	232276	247660	243956	214411	233837	197455	201148	193729	218551	222894	203207	210532	247869	244734	226870	217235	177958	103684	154160	169404	186598	182728	220520	167404	212247	177083	148050	117895	116777	154430	152255	81771.9	89195.3	112527	108727	119653	120774	128351	113586	101918	101264	125559	112250	120234	125324
45	288684	252261	276705	268612	257062	275481	272005	237972	261173	219509	225228	216093	243768	248916	225355	233287	275248	271851	251552	235581	194720	112003	169693	187214	208486	203342	244905	184444	233584	196174	161016	128976	129343	169736	165865	89046.1	95487.3	119522	115796	128844	129867	137169	121594	109152	107443	134431	118502	128956	131291
46	319679	278365	305979	293679	283501	304353	302654	262414	289552	243723	248576	240701	269010	277192	248837	257549	303821	301055	277968	253498	209768	120729	186485	207578	230850	224774	271135	202554	254834	216458	174512	141277	142292	186980	180847	97075.1	102274	127285	124012	139291	140524	147306	131041	117688	114872	144667	125762	138981	139123
47	347834	304564	334862	314665	308327	332639	332518	286182	317825	269413	275427	266898	296321	305954	272812	281171	333441	331004	305444	270749	224763	129704	205208	230031	256975	248276	298551	221881	278490	238183	189693	154111	155978	206525	198141	105878	110815	137121	133863	151154	152516	158753	142124	127395	123242	156675	134121	150619	147348
48	378012	327493	361336	337728	335905	359998	363361	314428	345145	296608	303455	294164	323419	334507	296900	305653	361574	360363	330582	286612	238655	138811	223110	254063	281472	271014	326896	241004	302542	260752	205141	167652	170492	228015	216226	115364	120531	147776	145255	164370	166192	171677	155073	138870	132437	170314	143775	164052	157398
49	399842	349928	387095	353741	356129	386593	388852	332274	370773	322931	326504	321045	346992	361549	318413	326719	385595	386460	352272	299629	250810	147551	243914	279570	306267	293177	354035	259789	324124	283063	219906	181058	183730	251015	236002	125350	131716	160387	158482	178880	181210	186038	169892	151991	142776	186182	154720	179649	169076
50	424068	365414	408526	368982	377017	404888	410751	353697	390820	348379	354933	345573	366938	385046	336922	345453	407293	409614	370817	308798	260064	156056	264035	304945	328349	314104	379356	276613	347298	303911	234960	193753	196309	275055	256518	135644	144304	174897	173371	194300	197044	201369	185908	166286	154198	203832	166971	196888	181687
51	434350	377998	421820	379283	388176	423862	428135	362038	406302	371295	374458	367669	383391	403630	350652	358919	423641	425766	383323	313614	264272	162953	284460	329253	349082	330575	399470	290491	364595	322258	247282	204603	207435	299168	276860	145762	158515	190517	190017	210283	213581	217162	202659	181656	165753	223094	180446	215858	195672
52	444243	382112	431458	383649	402631	432319	436863	378819	414327	388267	396375	384189	394527	416096	359639	366102	432500	437855	389870	313637	266775	168779	296432	350088	360949	342010	414334	300262	377955	336441	257508	213040	215421	321385	294536	154767	173474	206872	207658	226081	229689	233227	218770	197034	177743	243349	194732	235946	209816
53	443879	382330	432590	383931	399372	434540	441283	375483	416075	399972	404273	395062	396977	420259	360313	367292	434556	440761	389832	310346	266047	172796	311342	366762	371794	350815	422491	306304	385362	345938	264698	218689	221227	340646	310677	162500	189334	225352	226500	240923	244571	248450	234261	212021	189354	263923	209619	255639	224970
54	440684	375523	425831	376673	398668	429658	437906	375629	413018	405356	410104	399484	394792	419738	360881	366571	430406	436641	386128	303191	261904	174655	315903	377054	373305	352309	425474	305641	386321	349793	265947	220650	222008	355040	322222	168043	204320	242698	244482	253453	256681	262193	248428	224973	200166	283170	224441	274483	239190
55	433400	367135	419090	365994	389802	425834	429426	367354	405665	404135	408733	398436	386754	414187	353747	360080	424287	431322	378316	295375	255793	174281	319404	381149	372605	349769	421479	301706	380477	347034	263372	218937	219653	363478	329057	171308	218645	259716	261569	262763	265847	273725	259464	235298	209004	300278	237914	291375	252401
56		357278	407723	354340		414859	419694		398806	398672	401831	392591	381465	407069	346776	350517	413074	422247				171598	317263	378771	364847	341650	414076	294444	374170	339934	257426	214897	215156	366039	330174	171708	230024	272517	275089	267816	269440	281580	265947	242531	215043	313298	248768	304142	262958
57										390869	390247	383707			337210							167349	310070	372153	359163	333432	404408		361153	331582	248599	209258	208862	362164	325695	169551	238319	282339	284308	268331	269415	285087	267381	245052	217667	322026	256335	311912	268146
58																							304352	362464										353550	318021	165622	242162	286874	288461	264503	264126	283963	264077	243240	217546	324883	260031	314580	270553
59																																		342422	307339	160768	241911	286871	287707	257632	256421	278790	256839	237788	213471	322603	258797	311059	269010
60																																					238621	281577	282419	248833		271085	247886	230864	207961	315715	252675	301923	263057
61																																					232911	273844	275278							307632	243734	290020	252950
62
63
64
65
66
67
68
69
70
71
72
73
74
75
76
77
78
79
80
81
82
83
84
85
86
87
88
89
90
91
92
93
94
95
[truncated: 2 more columns]

## Sheet: Kd EDA
EDAVARONE	Tm [°C]
0	44.31	0.200749	3
0.1	44.17	0.757166	3
0.5	44.6367	0.0757188	3
1	46.04	0.14	3
2	44.7667	0.33946	3
3	44.5767	0.184752	3
4	43.6667	0.706706	3
5	46.37	0.944299	3
6	45.4033	0.225019	3
7	45.4233	0.274651	3
8	45.71	0.327872	3
9	47.3967	0.285716	3
10*	50.64*	8.70234e-015*	3*
12	48.54	0.357911	3
14	49.25	0.216564	3
16	49.9933	0.160416	3
18	50.2467	0.414287	3

## Sheet:  Main Table2
	None	None	None	1 mM NAC	1 mM NAC	1 mM NAC	5 mM NAC	5 mM NAC	5 mM NAC	10 mM NAC	10 mM NAC	10 mM NAC	1 mM IDE	1 mM IDE	1 mM IDE	5 mM IDE	5 mM IDE	5 mM IDE	10 mM IDE	10 mM IDE	10 mM IDE	1 mM REV	1 mM REV	1 mM REV	5 mM REV	5 mM REV	5 mM REV	10 mM REV	10 mM REV	1 mM ED	1 mM ED	1 mM ED	5 mM ED	5 mM ED	5 mM ED	10 mM ED	10 mM ED	10 mM ED
25	81372.5	80435.4	103899	92673.9	261520	95637.3							20272	15452.2	18787.1	9486.22	11882.3	12340.2	8869.2	10513.2					133672	115132	129895		247520	82502.7	81098.5	83057.4	82197	86428.2	87781.8
26	81389.4	79994.5	103719	92243.3	263072	95148.3							20432	15474.8	19006.9	9626.33	11890.9	12590	8884.75	10650.6			80808		142003	122416	134487		249201	81672.5	80741.2	84158.8	82202.3	87242.7	88228.2	97597.3
27	85367.2	79727.1	103420	92029	261746	94715.7							20615.5	15784.9	19060	9676.45	11920.3	12609	8862.13	10894.1			79764.6	75984.3	146800	126991	136493		249945	81342.3	80544.7	84730.5	82993.6	87345.4	88154.2	97594.8
28	87121.1	79816.8	103585	92313.8	262366	94588.8			85340.3				20638	15693.4	19131.8	9905.19	11956.2	12530.3	8988.28	10911.2			78641.8	75553.8	149328	130971	137713		250284	81137.5	80950.6	84899.8	82976.9	87058	87983.7	97385.2
29	88120.6	80495.5	103883	92671.5	262997	95267.4	90690.4		84523.6				20810	15876.8	19237.2	10206.6	11994.6	12763	9017.37	10970.5		92269.7	77180.9	75618.1	149975	133190	139983		250775	81248.1	82156.8	85706.6	82694.8	87115	88062.6	97281.5	108984
30	88663.8	81429.1	104365	93456.6	262165	96102.9	90009.9	86517.1	83836.4				20949.5	16077.4	19321.8	10365.8	12070.3	12885.1	9112.73	11202.2		91794.9	78128.1	75537.1	151389	134192	141239		252174	82077.6	83329.4	87116.1	82893.9	87354.4	88355.2	97572.2	108615
31	91172.7	82483.2	105772	94738.6	263644	97406.4	89507.1	85636.7	83582.9				21199.7	16333.4	19403	10522.5	12189.8	12931.3	9224.62	11272.7		91701.1	77471.7	76057.7	151762	134796	141703		254285	82631.3	84927.4	88334.7	83659.7	87751.8	88731.3	97958.2	108316
32	92530.9	84516.9	107660	97009.6	264516	99343.7	89395.4	85100.4	83737.5				21416.6	16573.7	19550.2	10810.6	12435.8	13132.4	9458.17	11508.7		91448.2	78125.3	76728	153197	136615	142768		254783	83920.7	86551.7	91111.6	84481.8	88638.7	88801.1	98530.6	107827
33	95419.6	87221	111376	99398.9	265494	102220	89789.9	84875.1	83994.7				22049.1	16934.2	19821.1	11024.3	12766.3	13333.5	9651.02	11730		92097.9	79086.4	77919.3	153853	137252	143542	184672	256845	85338.5	89339.7	94202.4	85998.1	89659.3	89659	99013.4	108123
34	98218.8	90476.7	115724	103475	268448	106117	90088.4	84917	84835.1				22558.3	17240	20194.5	11429.1	13199	13645.5	9936.08	12126.5	5380.28	92870	79903.3	79353.9	155167	137819	144093	185031	259488	87588.7	92318.5	97550.3	86933.1	90745.5	90544.1	100086	108317
35	104277	94733.9	120576	108523	270549	111271	91332.1	85289.7	85456.6				23342.8	17844.9	20701.4	11883.9	13703.6	14108.9	10333.3	12356.1	5256.46	94658.4	81722	81683.6	155908	139570	145719	183631	261300	90944.5	96792.1	102377	89141.2	93179.1	92546.8	100885	108867	80368.5
36	109973	100110	127307	114688	275593	117791	93025.1	86272.5	87688.9				24328.7	18402.7	21433.7	12508.7	14314.6	14511	10791.3	12947.8	5206.66	97121.6	83812.8	85034.4	156735	141511	147238	183527	263954	95210.1	102062	109379	91669.1	96147.3	95048.1	102640	109900	80687.3
37	116851	106715	135898	122748	281284	125814	95141.2	87664.5	89482.6				25545.4	19206.4	22345.8	13139.5	15041.4	15293.5	11344.5	13575.8	5185.92	100650	86812.3	88866.7	157899	143062	149120	184261	266560	100532	109058	116695	94876.4	99415.7	97909.6	104789	110349	80279.9
38	126088	115683	146938	132136	288838	135579	98060.1	89526.9	92162.3	125911			27299.7	20109.2	23510.4	13957.5	15923.1	16287	11945.4	14454.4	5242.73	105230	89818.6	94294.7	160327	144983	151538	184144	270336	106991	117158	126123	98837.1	103482	101833	107658	111805	80272.4
39	136606	125947	159803	144364	296556	147830	101744	92314.6	95928.5	125194	90586.7	99158.2	29179	21221.3	24934.4	14942.4	16996.5	17230.3	12763.4	15211.7	5374.75	110272	95040.4	100776	162849	147576	153133	185447	273340	115098	127514	138126	104143	108829	106322	111039	112982	81235.6
40	148151	137589	175485	158623	305704	162214	106125	95645.1	100049	125196	88727.5	97933.8	31540.7	22720.7	26622.8	15962.5	18301.4	18426.7	13757.5	16414.4	5594.06	117471	101165	107866	165452	149981	155903	188542	278179	125068	139571	151730	110480	115295	112492	115494	114852	81480.6
41	161898	150792	192916	175495	319922	179014	111130	99801.4	105307	124013	87490.6	97183.2	34405.6	24183.7	28649.3	17335.1	19848.4	19972.6	14829	17993.9	5941.45	125506	107331	115813	168383	152661	159851	189607	282155	136852	154550	168406	117188	122981	119253	119893	116228	82861.1
42	175482	166017	213356	195214	334070	198830	117615	105128	112083	125123	85311.4	96846.1	37704.3	26061.4	31048	18781.3	21660.2	21541.7	16173.6	19897.3	6392.67	134352	113826	125510	171592	155960	163201	194472	288543	151007	170908	188053	126201	131395	127235	125924	119241	84098.6
43	192469	182710	236920	217903	352232	221325	124699	111296	119637	125112	85674	97362.8	41629.2	28100.5	33861.5	20747.2	23832.5	23578.6	17652.7	21722.5	6917.86	143304	120836	134377	174887	160214	166951	198363	290783	165593	190265	209164	135415	142973	136992	132543	121155	87363.9
44	211436	201211	263455	244124	371184	247367	133680	119035	128356	126448	86169.4	98634.2	46020.3	30832	37093.3	22895.9	26280.7	26049.3	19381.7	23857.5	7583.34	153057	129205	144133	178574	163960	173184	201654	295829	183340	212778	234049	146729	155796	149620	139888	125012	91170.5
45	227736	219741	290534	272359	392742	275230	144153	128111	138979	128835	86750.6	100308	50890.5	33740.6	40802.9	25186.1	29051.1	28577.8	21256.6	26182.5	8252.14	162847	137125	154484	182001	167576	179745	206520	299814	201230	236962	260458	159904	170651	162053	148770	128881	96841.4
46	246323	238830	320074	301357	417531	305041	156173	138875	151503	131794	88370.3	102777	56399.6	36818	44771	27954.4	32201.5	31362.1	23340.3	29551.6	8994.3	173412	144410	164682	186753	172036	184491	210059	307113	220929	262988	289992	175167	187918	177318	160336	134000	102561
47	260747	257068	349733	332430	441382	335066	170414	151550	165928	136335	90697.7	105949	61616.4	40457.9	48963.6	30659.8	35471.2	34344.7	25611.5	32004.3	9746.8	182708	152638	175012	190389	175390	189601	214080	309319	242174	289359	322167	192782	207628	195545	173204	140225	109776
48	274851	274262	376728	361826	465743	364562	186147	166067	181365	141220	93954.4	110008	67071.9	43762.6	53102.6	33524.3	38710.2	37207.3	27880	34713.3	10477.2	193168	159703	184089	193943	179168	193707	216634	312027	262560	316071	351839	211457	230160	216316	186525	147685	118205
49	285219	287440	401732	388401	486452	391988	204647	182602	200213	146352	98144	114894	72171	47073.3	56936.9	35900	41780.8	40137.5	29828	36644.3	11120	200583	164674	191114	195756	180482	196068	215502	310184	279165	342160	377628	234200	253980	239587	202143	155938	128535
50	293301	296458	420109	412486	508738	414407	224455	200700	220574	154225	104558	120828	76010.5	49785.9	60071.9	38336.4	44495	42886.4	31731.5	37744.9	11626.7	206426	167269	195778	195736	181849	195826	214915	308459	296277	364768	403895	256933	281528	263571	218146	164851	140888
51	299674	301537	433222	431925	522728	432343	246194	220587	242585	161372	109987	127852	78825.1	51956.3	62532.5	40257.4	46543.2	44504.9	32976.7	37686.7	11972.6	208476	169445	198225	194268	179422	195195	210684	304121	308898	385028	424248	281013	308246	289889	235016	174319	153962
52	300084	300767	440769	443540	533648	443540	269720	241285	267188	171596	115861	135907	80650.5	53529.5	63992.5	41207.6	47880.7	45791.8	34103.7	37523.1	12098.4	208045	166493	197483	191307	177469	190945			318706	399480	438013	305476	336383	314152	256929	184617	167858
53	298627	296754	440468	449012	535194	448066	293706	262550	289746	181685	123854	145004	81237.1	54525.4	64510.4	41728.9	48566.2	46523.5	34546.2	35922.5	12009.5	204235	164609	193443		173573				322094	407825	447110	328303	360461	340154	276370	193836	183947
54	294866	289357	433452	447920	533505	446042	316437	282692	312251	192721	133133	155417	80678.1	54536.2	64331.5	41915	48730	46680.4	34655.1		11868.6	198190	159826	188226						322275	408305	447230	348206	382552	361039	294564	203740	197487
55	287712		425261	440645	526341	438633	336933	300573	332200	204688	142435	166512	80072.5	54367.1	63764.1	41718.7	48499.9	46659.4	34621.2		11545.3									318039	404915	440693	364470	399488	376172	313172	210873	210045
56				432524	517511	429366	352664	314565	346614	217499	153102	178730	78826.8	54089.9	63121.6	41640.2	48192.7	46552.8	34547.8											313555	396996	433655	373951	409602	385801	327906	217490	219466
57							363789	323315	356698	229123	163807	191172		53378.7		41248.1	47744.5	46467.2	34314.9											306153	387478	422371	376490	411688	389726	339945	220412	226103
58							367803	326826	359496	242706	174196	203786						46851.4															374372	407916	387042	346905	220408	227653
59							365888	324274	356942	252545	183620	215210						46616.5															368582	401266	380466	347261	219999	226174
60							358505	317440	348571	263525	190484	224399						46383.2															361470	392478	373112	345081	215810	222212
61							349522	308811	338636	269080	195725	231299						45408.1																		338666		217420
62										272270	196912	234432																								332266
63										272153	196889	233914
64										263914	193347	230252
65										257328	188912	225100
66
67
68
69
70
71
72
73
74
75
76
77
78
79
80
81
82
83
84
85
86
87
88
89
90
91
92
93
94
95

## Sheet:  Tm
None			1 mM NAC			5 mM NAC			10 mM NAC			1 mM IDE			5 mM IDE			10 mM IDE			1 mM REV			5 mM REV			10 mM REV			1 mM ED			5 mM ED			10 mM ED
42.94	43.47	44.37	44.99	45.18	44.87	50.2	50.2	49.98	54.32	54.8	54.87	45	45.51	45.29	45.33	45.43	45.27	45.35	44.2	45.41	43.59	43.13	43.16	42.51	40.68	42.91	43.29	40.47		44.91	45.28	45.08	48.88	48.79	48.99	50.25	50.14	50.88

## Sheet:  Copy of Data 3
	None			1 mM NAC			5 mM NAC			10 mM NAC			1 mM IDE			5 mM IDE			10 mM IDE			1 mM REV			5 mM REV			10 mM REV			1 mM ED			5 mM ED			10 mM ED
25	81372.5	80435.4	103899	92673.9	261520	95637.3	95930.5	93067.2	88416.1	151151	134426	141976	20272	15452.2	18787.1	9486.22	11882.3	12340.2	8869.2	10513.2	6767.15	96636.6	81977.3	76675	133672	115132	129895	194778	247520	258764	82502.7	81098.5	83057.4	82197	86428.2	87781.8	97386.5	112086	96207.1
26	81389.4	79994.5	103719	92243.3	263072	95148.3	93629	91598.8	86918.6	151226	132401	138127	20432	15474.8	19006.9	9626.33	11890.9	12590	8884.75	10650.6	6680.16	95660.8	80808	76430.9	142003	122416	134487	193129	249201	249848	81672.5	80741.2	84158.8	82202.3	87242.7	88228.2	97597.3	111672	93549.3
27	85367.2	79727.1	103420	92029	261746	94715.7	92766.7	90291.4	86323.7	148552	129061	134795	20615.5	15784.9	19060	9676.45	11920.3	12609	8862.13	10894.1	6583.09	94422.9	79764.6	75984.3	146800	126991	136493	190806	249945	243266	81342.3	80544.7	84730.5	82993.6	87345.4	88154.2	97594.8	110886	91564.9
28	87121.1	79816.8	103585	92313.8	262366	94588.8	91770.2	88842.5	85340.3	147912	126639	132019	20638	15693.4	19131.8	9905.19	11956.2	12530.3	8988.28	10911.2	6485.55	93322.8	78641.8	75553.8	149328	130971	137713	189893	250284	238633	81137.5	80950.6	84899.8	82976.9	87058	87983.7	97385.2	109922	89735.4
29	88120.6	80495.5	103883	92671.5	262997	95267.4	90690.4	87607.2	84523.6	145697	123596	128610	20810	15876.8	19237.2	10206.6	11994.6	12763	9017.37	10970.5	6336.48	92269.7	77180.9	75618.1	149975	133190	139983	188200	250775	232741	81248.1	82156.8	85706.6	82694.8	87115	88062.6	97281.5	108984	87928.7
30	88663.8	81429.1	104365	93456.6	262165	96102.9	90009.9	86517.1	83836.4	142636	120929	125267	20949.5	16077.4	19321.8	10365.8	12070.3	12885.1	9112.73	11202.2	6193.33	91794.9	78128.1	75537.1	151389	134192	141239	186961	252174	227525	82077.6	83329.4	87116.1	82893.9	87354.4	88355.2	97572.2	108615	86021.4
31	91172.7	82483.2	105772	94738.6	263644	97406.4	89507.1	85636.7	83582.9	140239	116648	121947	21199.7	16333.4	19403	10522.5	12189.8	12931.3	9224.62	11272.7	6019.94	91701.1	77471.7	76057.7	151762	134796	141703	186040	254285	223469	82631.3	84927.4	88334.7	83659.7	87751.8	88731.3	97958.2	108316	84699.9
32	92530.9	84516.9	107660	97009.6	264516	99343.7	89395.4	85100.4	83737.5	138953	113148	118679	21416.6	16573.7	19550.2	10810.6	12435.8	13132.4	9458.17	11508.7	5829.93	91448.2	78125.3	76728	153197	136615	142768	186599	254783	218680	83920.7	86551.7	91111.6	84481.8	88638.7	88801.1	98530.6	107827	83010.2
33	95419.6	87221	111376	99398.9	265494	102220	89789.9	84875.1	83994.7	135706	109482	115270	22049.1	16934.2	19821.1	11024.3	12766.3	13333.5	9651.02	11730	5601.94	92097.9	79086.4	77919.3	153853	137252	143542	184672	256845	214935	85338.5	89339.7	94202.4	85998.1	89659.3	89659	99013.4	108123	82300.4
34	98218.8	90476.7	115724	103475	268448	106117	90088.4	84917	84835.1	134248	105790	112089	22558.3	17240	20194.5	11429.1	13199	13645.5	9936.08	12126.5	5380.28	92870	79903.3	79353.9	155167	137819	144093	185031	259488	211044	87588.7	92318.5	97550.3	86933.1	90745.5	90544.1	100086	108317	81096.1
35	104277	94733.9	120576	108523	270549	111271	91332.1	85289.7	85456.6	131730	102108	108728	23342.8	17844.9	20701.4	11883.9	13703.6	14108.9	10333.3	12356.1	5256.46	94658.4	81722	81683.6	155908	139570	145719	183631	261300	208448	90944.5	96792.1	102377	89141.2	93179.1	92546.8	100885	108867	80368.5
36	109973	100110	127307	114688	275593	117791	93025.1	86272.5	87688.9	130015	99570.2	105582	24328.7	18402.7	21433.7	12508.7	14314.6	14511	10791.3	12947.8	5206.66	97121.6	83812.8	85034.4	156735	141511	147238	183527	263954	205425	95210.1	102062	109379	91669.1	96147.3	95048.1	102640	109900	80687.3
37	116851	106715	135898	122748	281284	125814	95141.2	87664.5	89482.6	128156	96761.2	102689	25545.4	19206.4	22345.8	13139.5	15041.4	15293.5	11344.5	13575.8	5185.92	100650	86812.3	88866.7	157899	143062	149120	184261	266560	202117	100532	109058	116695	94876.4	99415.7	97909.6	104789	110349	80279.9
38	126088	115683	146938	132136	288838	135579	98060.1	89526.9	92162.3	125911	92871.1	100713	27299.7	20109.2	23510.4	13957.5	15923.1	16287	11945.4	14454.4	5242.73	105230	89818.6	94294.7	160327	144983	151538	184144	270336	199514	106991	117158	126123	98837.1	103482	101833	107658	111805	80272.4
39	136606	125947	159803	144364	296556	147830	101744	92314.6	95928.5	125194	90586.7	99158.2	29179	21221.3	24934.4	14942.4	16996.5	17230.3	12763.4	15211.7	5374.75	110272	95040.4	100776	162849	147576	153133	185447	273340	198379	115098	127514	138126	104143	108829	106322	111039	112982	81235.6
40	148151	137589	175485	158623	305704	162214	106125	95645.1	100049	125196	88727.5	97933.8	31540.7	22720.7	26622.8	15962.5	18301.4	18426.7	13757.5	16414.4	5594.06	117471	101165	107866	165452	149981	155903	188542	278179	196966	125068	139571	151730	110480	115295	112492	115494	114852	81480.6
41	161898	150792	192916	175495	319922	179014	111130	99801.4	105307	124013	87490.6	97183.2	34405.6	24183.7	28649.3	17335.1	19848.4	19972.6	14829	17993.9	5941.45	125506	107331	115813	168383	152661	159851	189607	282155	196037	136852	154550	168406	117188	122981	119253	119893	116228	82861.1
42	175482	166017	213356	195214	334070	198830	117615	105128	112083	125123	85311.4	96846.1	37704.3	26061.4	31048	18781.3	21660.2	21541.7	16173.6	19897.3	6392.67	134352	113826	125510	171592	155960	163201	194472	288543	195665	151007	170908	188053	126201	131395	127235	125924	119241	84098.6
43	192469	182710	236920	217903	352232	221325	124699	111296	119637	125112	85674	97362.8	41629.2	28100.5	33861.5	20747.2	23832.5	23578.6	17652.7	21722.5	6917.86	143304	120836	134377	174887	160214	166951	198363	290783	196373	165593	190265	209164	135415	142973	136992	132543	121155	87363.9
44	211436	201211	263455	244124	371184	247367	133680	119035	128356	126448	86169.4	98634.2	46020.3	30832	37093.3	22895.9	26280.7	26049.3	19381.7	23857.5	7583.34	153057	129205	144133	178574	163960	173184	201654	295829	198220	183340	212778	234049	146729	155796	149620	139888	125012	91170.5
45	227736	219741	290534	272359	392742	275230	144153	128111	138979	128835	86750.6	100308	50890.5	33740.6	40802.9	25186.1	29051.1	28577.8	21256.6	26182.5	8252.14	162847	137125	154484	182001	167576	179745	206520	299814	198157	201230	236962	260458	159904	170651	162053	148770	128881	96841.4
46	246323	238830	320074	301357	417531	305041	156173	138875	151503	131794	88370.3	102777	56399.6	36818	44771	27954.4	32201.5	31362.1	23340.3	29551.6	8994.3	173412	144410	164682	186753	172036	184491	210059	307113	199529	220929	262988	289992	175167	187918	177318	160336	134000	102561
47	260747	257068	349733	332430	441382	335066	170414	151550	165928	136335	90697.7	105949	61616.4	40457.9	48963.6	30659.8	35471.2	34344.7	25611.5	32004.3	9746.8	182708	152638	175012	190389	175390	189601	214080	309319	199260	242174	289359	322167	192782	207628	195545	173204	140225	109776
48	274851	274262	376728	361826	465743	364562	186147	166067	181365	141220	93954.4	110008	67071.9	43762.6	53102.6	33524.3	38710.2	37207.3	27880	34713.3	10477.2	193168	159703	184089	193943	179168	193707	216634	312027	198936	262560	316071	351839	211457	230160	216316	186525	147685	118205
49	285219	287440	401732	388401	486452	391988	204647	182602	200213	146352	98144	114894	72171	47073.3	56936.9	35900	41780.8	40137.5	29828	36644.3	11120	200583	164674	191114	195756	180482	196068	215502	310184	197178	279165	342160	377628	234200	253980	239587	202143	155938	128535
50	293301	296458	420109	412486	508738	414407	224455	200700	220574	154225	104558	120828	76010.5	49785.9	60071.9	38336.4	44495	42886.4	31731.5	37744.9	11626.7	206426	167269	195778	195736	181849	195826	214915	308459	194815	296277	364768	403895	256933	281528	263571	218146	164851	140888
51	299674	301537	433222	431925	522728	432343	246194	220587	242585	161372	109987	127852	78825.1	51956.3	62532.5	40257.4	46543.2	44504.9	32976.7	37686.7	11972.6	208476	169445	198225	194268	179422	195195	210684	304121	191171	308898	385028	424248	281013	308246	289889	235016	174319	153962
52	300084	300767	440769	443540	533648	443540	269720	241285	267188	171596	115861	135907	80650.5	53529.5	63992.5	41207.6	47880.7	45791.8	34103.7	37523.1	12098.4	208045	166493	197483	191307	177469	190945	209432	298749	186915	318706	399480	438013	305476	336383	314152	256929	184617	167858
53	298627	296754	440468	449012	535194	448066	293706	262550	289746	181685	123854	145004	81237.1	54525.4	64510.4	41728.9	48566.2	46523.5	34546.2	35922.5	12009.5	204235	164609	193443	187680	173573	188067	204969	290743	181902	322094	407825	447110	328303	360461	340154	276370	193836	183947
54	294866	289357	433452	447920	533505	446042	316437	282692	312251	192721	133133	155417	80678.1	54536.2	64331.5	41915	48730	46680.4	34655.1	33791.9	11868.6	198190	159826	188226	183269	170156	183838	200745	282048	176893	322275	408305	447230	348206	382552	361039	294564	203740	197487
55	287712	280008	425261	440645	526341	438633	336933	300573	332200	204688	142435	166512	80072.5	54367.1	63764.1	41718.7	48499.9	46659.4	34621.2	31326.8	11545.3	191595	153474	180940	179766	166368	178368	197333	273156	171742	318039	404915	440693	364470	399488	376172	313172	210873	210045
56	280065	270834	414475	432524	517511	429366	352664	314565	346614	217499	153102	178730	78826.8	54089.9	63121.6	41640.2	48192.7	46552.8	34547.8	29493.2	11277.9	184637	149312	174787	175795	162953	174747	194046	264945	166540	313555	396996	433655	373951	409602	385801	327906	217490	219466
57	272282	260965	400943	422624	506456	418999	363789	323315	356698	229123	163807	191172	77721.6	53378.7	62361.5	41248.1	47744.5	46467.2	34314.9	28159	11036.8	178768	144170	168200	171593	159534	170200	189713	257114	162339	306153	387478	422371	376490	411688	389726	339945	220412	226103
58	265074	251743	387985	411281	491100	408328	367803	326826	359496	242706	174196	203786	76896.4	53545.3	61691.1	40872.2	47390.2	46851.4	34275.6	26538.4	10752.9	172963	140777	161147	168341	156492	165987	188160	245754	157805	298619	379108	410805	374372	407916	387042	346905	220408	227653
59	257195	242360	377513	398918	477665	397420	365888	324274	356942	252545	183620	215210	76388.7	53359	61242.7	40524.3	46930	46616.5	34182.5	25499.7	10485	168316	135556	154669	164010	152151	161171	184456	236544	153862	291100	368596	401680	368582	401266	380466	347261	219999	226174
60	252326	233224	362224	390018	462831	385208	358505	317440	348571	263525	190484	224399	75299	52528	60414.8	40271.9	46528.4	46383.2	34326	25072.7	10179.6	161760	132355	148260	159592	148194	157984	181326	228254	148856	284842	360729	388425	361470	392478	373112	345081	215810	222212
61	244841	225209	349796	377477	449873	373030	349522	308811	338636	269080	195725	231299	75278.8	52110.5	58893.5	39781.7	45984.4	45408.1	34374.4	23536.9	9929.47	156521	127827	142883	154745	142729	152921	177969	215700	144513	276703	351517	378578	350660	379605	363018	338666	209784	217420
62	238672	216630	336907	363092	432189	360501	338183	299993	328221	272270	196912	234432	75666.1	51785.5	56677.1	38966.8	45275.1	44039.2	34490	22331.6	9657.99	150764	122978	137736	150328	137566	147920	175460	205910	140089	268501	340921	368872	338553	371082	351131	332266	204274	211512
63	234143	208956	324648	352477	420909	347253	328517	290444	313235	272153	196889	233914	74278.6	50308.9	53576.8	37510.8	44558.3	42792	34520.9	20888.7	9420.58	144940	118927	132331	144262	131930	143844	172665	195317	135260	261632	332225	357788	328149	360438	341348	323408	196400	204923
64	227914	201570	313914	341061	407463	335279	319370	281052	301306	263914	193347	230252	72242.4	48964.7	50719.5	35746.8	44076.2	41287.5	33993.8	19595.6	9254.36	140193	113394	127309	138717	126563	138279	169398	186443	130565	254458	321939	348572	319457	347227	331721	315067	190144	197392
65	221423	194456	302522	330234	394583	323377	307635	271506	292020	257328	188912	225100	69190.2	47421.4	48650.8	34090.7	43498.7	39142	33230.6	18273.5	9008.53	134292	109822	122195	132958	121357	131936	167007	177238	125148	247912	310765	338884	310648	337905	320725	305941	183156	189700
66	215922	187122	292742	321170	383427	312452	297551	261767	279746	246547	181668	219324	65982.5	45482.8	47433	32292	42857.4	37761.9	32327.5	17415	8786.53	128206	104920	116539	127768	115920	127381	163904	170467	120691	240866	303254	327539	300773	328824	312353	295336	175870	184542
67	210594	180132	282822	312096	369747	301525	286004	252380	270457	237902	176745	212625	63411.3	44125.9	46730.6	30935.1	42148.2	35918.4	31690.7	16596.4	8493.8	123069	101700	111546	121907	111102	121785	160647	163214	115715	235400	293504	318584	291110	318812	302774	284699	168315	176895
68	203483	173535	272888	301720	356574	291948	275010	242617	261057	229498	171030	205759	61980.8	42815.2	46529.4	29712.3	41133.1	34578.1	30615.6	15688.7	8248.99	117461	97403.7	106328	117203	106699	116160	157184	156135	111748	227504	284239	309156	280741	308444	292058	272897	161990	170516
69	197726	167050	262602	292017	346184	282270	263308	232946	251381	221895	165718	198458	60997.6	41380.8	46805.1	28860	39771.5	33874.8	29330.9	15092	7936.2	111885	92966.2	101750	112253	101973	111127	154466	149096	106822	220875	275568	299410	272465	298755	281958	263260	155266	162822
70	192531	161213	253116	281969	335406	272909	253534	223789	242867	214429	161198	191916	60707	40508.2	47487.9	28167.1	38070.5	32858.7	28107.5	14722.9	7682.09	107127	88105.8	96505.9	107329	97082.5	105746	150652	143043	102467	214924	267712	290493	262468	287382	271432	252268	149006	156671
71	186589	155426	243231	274236	323074	263474	244568	215321	232373	208447	156193	184676	60165.9	40315	48193.4	27835.4	36131	32477.3	27094.5	14114.7	7482.2	101838	84063.9	92012.4	102922	93047.2	101716	148168	135567	97881.3	208838	258060	281441	254715	278055	262280	242512	142726	148922
72	180199	149684	233862	266464	313892	253601	235035	207641	222979	201235	150910	178827	60219	40212.8	48480.5	27879.7	34460.4	32342.8	26055	14084.6	7235.82	96638.6	79681.7	87511.9	98099.2	88696.6	97373.3	143914	130104	93880.3	203616	250515	273250	244797	268653	254349	231996	135403	143024
73	174954	144028	224225	256298	302158	244434	225871	200107	214109	194221	147184	171620	61250.1	40218	48913.1	27984.6	32829.3	32178.8	25203.2	13630.6	6994.35	92340	76260.3	82986.1	94065.3	84699.6	93035	140444	123137	89602.4	196851	243352	264580	238446	261076	245912	221371	128874	134368
74	168455	138697	215572	247772	289491	235061	217271	192582	206718	185750	142104	165512	61989.4	40829.1	49998.9	28404.9	31719	31900.2	25209.7	13215.6	6783.15	87427.2	71789.9	78800.7	89447.5	80521.4	88427.9	136135	117656	85587	190870	234801	255823	228189	251486	235951	209670	123896	129118
75	161965	133420	205963	238583	279242	225798	208435	185152	198144	179692	137278	159815	63303.2	41618	50963.6	28960.7	30886.9	31352.9	25101.1	12970	6624.83	83448.9	67751.8	74522.8	85749.3	76494.1	84384.5	132828	111655	82005.7	185016	227575	247354	219904	241734	227138	198465	117472	122077
76	157512	128265	196027	230957	267717	217026	199582	178086	190687	171444	132781	154356	64027.7	42830	52080.3	29625.9	30832.7	31151.2	25190.4	12754.9	6396.5	79306.7	64738.6	70897.4	81843.9	72703.7	80021.8	128692	106036	78750.8	180152	220254	239004	211409	232848	216963	188122	112136	116082
77	152336	123279	187876	221138	257062	207946	192006	170948	181469	165662	126818	148891	65506	43741.4	52966.1	30175.6	31280.6	31142.2	25209.9	12772.6	6108.8	75558.8	61312.7	66987.3	77370.5	69240	76330.1	124923	101600	74874.8	173763	213414	231218	202895	223598	208716	177582	105965	109695
78	146687	118459	179807	213390	246054	199152	184041	164153	174551	158921	122158	142997	66245.1	45013.6	53742.6	30680.2	31923.1	30551.2	24957.7	12580.9	5915.17	71299.3	57923.2	63511.8	73539.4	65441.9	72133.8	120791	96240.6	71393.1	167680	206422	222268	195842	214076	199632	167350	99729.5	104595
79	140420	113677	172156	205147	235168	190599	175252	157407	167516	152442	117983	134546	66842.2	45704.9	54453.2	31425.4	32409.8	30572.5	24833.3	12537.5	5743.96	67919.1	55562.9	60218.1	69568.1	61891.8	67947.8	116290	90750.4	67792.1	161562	198715	215168	186853	205678	190228	156137	93946.5	98393.6
80	134716	109348	163278	196501	224403	182313	167699	150742	159393	145374	113563	129268	67559.2	46717.7	55001.5	32060.2	32736.4	31265.3	24654.9	12465.6	5530.35	64379.8	52742.2	56936.3	65714.6	58261.2	64383.7	111717	85429.6	64388.5	155703	191349	206958	179014	196798	181920	147135	87912.3	92870.5
81	130165	104837	155098	188653	214092	173700	160967	144164	152048	139135	108464	124326	67614.7	47443.9	55399.7	32100	33098.6	31643.5	24481.1	12700	5359.85	60866.6	49619.4	54111.4	61722.4	54503.3	60404.1	107264	81574.9	61251.7	150115	184693	198913	171926	188433	173124	136551	82872.1	87447.6
82	124279	100336	148381	179962	204842	165018	152684	137667	145318	133065	105460	119302	68060.8	47798	55448	32544	33289.1	31653.3	24338.8	12783.6	5236.79	57852.8	46941.4	50991.6	57790.7	51204	56209.1	103743	76692.3	58073.8	143463	177267	191544	162698	179329	164404	128549	77424.4	82065.2
83	119515	95971.7	141127	172160	196216	157097	146027	131430	138288	127690	100512	113897	67599.7	47846	55473.9	32756.4	33466.1	31718.6	24139.3	12816.9	5061.05	54622.8	44264.3	48231.7	53829.6	47877.1	52399	99543.6	72451.9	54906.4	137453	169616	182780	155110	172111	155594	119338	72160.6	77121.9
84	113431	91019.2	133239	164580	187898	149240	139002	125288	131624	121802	96109.4	108845	66929.2	47778.3	55462.7	32761.3	33343.4	31657.3	23753.8	12690.8	4952.23	51916.3	42143.6	45646.1	50144.4	44476.5	48448.7	95071.9	68245.7	51718.1	132220	162930	175513	147256	163181	146867	110872	67456.3	71341.9
85	108192	86547	126736	156254	178317	141518	131939	119254	125558	115762	92646.5	104128	66617.1	47994.7	55194.9	32670	33253.5	31476.9	23328.5	12425.3	4820.02	49220.7	39427.3	43286.8	46463.3	41358.5	44628.1	90493	63817.1	48493.9	125633	155354	168519	139419	155315	138997	102133	62657.2	66839.9
86	102898	81939.4	119664	149175	170885	134335	125373	113312	117891	110866	88371.5	99092	65584.8	47788.6	54878.6	32299.8	32876.1	31427.2	22888.6	12473.3	4745.68	46592.1	37518.8	41092.5	42745.6	38168.4	41239.2	86493.6	60123	45728.5	120333	149063	161122	132774	146567	130750	94597.7	58049.2	61825.2
87	96938.2	77462.8	112632	141649	162660	127235	118250	107408	110596	105026	85866.1	94609.6	64644.4	47461.8	54263.6	31754.3	32242	30520.4	22227.8	12333.7	4616.4	44117.6	35343.4	38825.2	39273.5	35198.9	37701.3	81641	56494.3	42702.4	114828	142796	153548	124577	138219	123356	86635.2	53520.1	57490.5
88	91272.5	73192.2	106244	133883	153879	120125	112024	101893	104837	99681.8	81684.4	89905.7	63526.1	47443	53551.4	31152.1	31587.3	29872.9	21438.7	11874.5	4514.65	41670	33412.1	36631.1	35620.7	32256.7	34054.6	76535.7	52690.5	40115.9	108964	135506	145725	117520	130293	115133	78942.6	49573.8	53056.8
89	86473.7	68899.3	99865.6	127386	146127	113436	105359	96396.4	98668.6	95134.6	78157.5	85575	61614.7	46731.6	52728.1	30403.6	30897.6	29019.5	20652.2	11393.9	4409.68	39347	31550.4	34767.8	32378.4	29520.2	30946.8	72557.9	49036.4	37331.7	104223	129389	139154	110208	122274	107935	72673.8	45449.8	49351.5
90	80485.8	64592.5	94401.2	119702	138652	107201	100126	91145.3	92817.3	89589.7	74409.3	81364	60436.5	46063.9	51668.5	29143.7	29613	28193.2	19682.8	10847.3	4336.42	37140.9	29744.1	32703.2	29075.7	26830.6	27958.2	68000	45492.5	34865.9	97919.4	122798	131701	104030	114539	101116	66430	41756	45314
91	75039.5	60439.1	88531.9	113093	131340	100703	93962.7	86091.3	86396.8	84943.9	70833.2	77620.4	58608.7	45000.4	50429.2	27987.8	28307.4	27175.8	19197.4	10506.4	4247	35153.4	28154.5	30779.5	26180.1	24339.8	25087.9	63453.6	42221.4	32341.3	92700.7	116330	124445	96834.3	107464	94617.8	60483.9	38213.5	41531.4
92	70455.1	56734.6	83457.4	106226	124952	94877.8	88209.8	81088.8	81627	80903.4	67571	73808.2	56968.9	43917.3	49134.6	26720.5	26976	25871.9	18299.7	9856.49	4123.14	33239.6	26667.7	29057.4	23411.3	22063	22431.8	59344.4	38864.1	29648.6	87425.3	110450	117703	90961	100074	87520.3	55460.3	35063.1	38140.8
93	65221.8	52979.4	77686.9	100248	118152	88990.6	83185.8	76034.2	76834.5	75953.8	63315.2	69899	54687.4	42667.5	47615	25341.3	25536.4	24435.2	16819.5	9394.1	4048.17	31499	24941	27508.5	21169.1	19964.8	20211.4	55126.9	36273.7	27565.8	82959.2	103912	111493	84865.4	93174	83908.5	50280.5	32335.3	35201.2
94	60533.7	49278.3	72832.9	93894	111531	83357.8	77543.8	71203.6	71640.5	71650.1	60323.1	66987.2	52503.3	41402.9	46111.1	24080.8	24042	23137.5	15648	8680.49	3966.33	29667	23636.4	26043.3	19318.7	18413.8	18697	51247.2	33029.2	25019	77652.2	97878.4	105186	78696.2	87211.3	78357.4	45757.4	29433.3	31784.5
95
