# Supplementary material for: Correction of oxidative stress enhances enzyme replacement therapy in Pompe disease
Source: EMBO Mol Med. 2021 Oct 4;13(11):e14434. doi: 10.15252/emmm.202114434 (PMC8573602; doi:10.15252/emmm.202114434)
Supplement: Supplementary file 3 — Source Data for Expanded View [file EMMM-13-e14434-s007.zip › SourceDataForExpandedView/SourceDataForExpandedView4/ExpandedView4.xlsx]

## Sheet: EV4 PD2
CNTR NT	PD2 NT	PD2 +rhGAA	PD2 +IDE	PD2 +NAC
13.66	4.3	13.95	16.47	25.89
10.84	4.4	10.46	17.61	20.71
14.13	4.42	13.28	16.03	27.92
11.06	4.39	14.01	15.34	22.11
10.19	3.98	12.6		29.63

## Sheet: EV4 PD3
CNTR NT	PD3 NT	PD3 +rhGAA	PD3 +IDE	PD3 +NAC
13.66	2.43	11.28	22.11	22.73
10.84	2.56	9.63	24.74	22.95
14.13	2.46	8.93	24.33	25.32
11.06	2.76	9.69	16.75	22.18
10.19	3.75	8.24	19.19	27.21
