# Supplementary material for: Correction of oxidative stress enhances enzyme replacement therapy in Pompe disease
Source: EMBO Mol Med. 2021 Oct 4;13(11):e14434. doi: 10.15252/emmm.202114434 (PMC8573602; doi:10.15252/emmm.202114434)
Supplement: Supplementary file 3 — Source Data for Expanded View [file EMMM-13-e14434-s007.zip › SourceDataForExpandedView/SourceDataForExpandedView1/ExpandedView1.xlsx]

## Sheet: EV1 B
# of mitochondria (total)
field of view	WT	KO
1	35	42
2	30	40
3	28	25
4	37	27
5	27	33
6	23	31
7	33	19
8	30	31
9	15	16
10	28	39
11	29	20
12	23	21
13		14
14		48
15		32
16		18

## Sheet: EV1 B ABNORMAL
# of mitochondria (Abnormal)
field of view	WT	KO
1	2	6
2	0	10
3	0	3
4	1	3
5	0	9
6	0	9
7	2	5
8	2	3
9	0	2
10	0	2
11	0	0
12	0	1
13		0
14		4
15		2
16		0

## Sheet: EV1 E
# mit
CNTR	PD4
4	7
7	9
6	14
4	13
5	7
4	10
5	5
5	4
10	9
4	7
4	5
4	17
6	8
7	14
	8
	8
	14
	19
	9
	5

## Sheet: EV1 EMitochondral length myo
mit lenght
CNTR	PD7	PD8
493.52	412.22	1735.96
1002.4	1434.54	2132.96
439.37	767.4	623.6
402.14	369.1	228.53
309.08	368.1	199.23
361.26	437.46	226.19
328.94	723.11	220.6
338.78	437.52	283.48
237.65	645.8	202.27
279.85	337.58	318.77
188.72	786.22	240.22
238.84	454.84	306.02
1582.92	760.86	591.37
334.03	245.71	465.19
274.11	557.22	202.75
394.2	477.24	644.51
305.49	534.39	403.37
386.85	333.22	965.39
300.73	233	463.72
339.5	643.36	376.46
1039.98	197.73	237.86
248.69	260.99	402.14
246.9	951.86	438.76
292.1	236.58	336.41
364.46	401.5	368.65
2603.23	409.26	284.8
1237.34	709.95	477.52
338.25	920.16	337.25
551.02	235.56	176.1
284.42	395.52	172.68
893.5	367.87	213.75
0	1000.56	481.35
309.09	266.19	281.76
0	223.07	251.24
356.79	306.65	322.63
257.84	714.62	1300.29
385.36	386.7	311.18
421.04	422.68	618.11
481.58	786.37	220.39
477.96	777.67	863.56
0	375.98	328.9
539.67	313.54	1418.53
293.79	255.34	670.47
216.52	209.81	392.29
428.9	255.67	260.32
294.69	328.79	414.79
335.06	430.77	304.65
230.84	438.57	1076.43
207.46	297.65	443.19
251.04	255.67	1290.2
278.04	386.42	418.94
451.55	314.02	385.2
362.96	987.62	499.7
692.49	1300.62	2508.71
1567.57	286.45	390.38
678.71	418.65	355.49
615.74	226.27	303.55
362.99	211.23	1131.07
406.32	143.42	320.99
319.14	230.33	527.14
252.44	195.48	605.32
325.98	255.23	233.01
215.46	346.85	704.02
1217.15	255.2	334.07
1105.25	642.44	397.31
293	342.38	366.84
199.88	279.23	409.07
293.3	143.67	959.4
316.78	538.12	262.99
647.97	230.51	334.81
225.87	438.65	254.3
323.3	278.46	275.01
454.95	263.73	202.56
1216.82	243	291.52
3027.19	269.27	333.96
441.12	203.16	239.14
459.32	234.93	566.93
326.44	335.16	666.81
436.6	341.14	447.43
474.79	310.44	1352.8
206.12	249.89	149.84
281.41	276.33	233.28
353.06	249.25	539.12
922.15	193.31	424.33
307.34	252.27	679.54
381.68	905.39	1384.96
359.73	260.84	452.39
383.42	409.26	890.04
378.64	381.68	969.3
898.52	316.33	165.52
1031.79	210.94	237.21
393.1	482.82	676.24
346.85	290.75	895.96
481.29	378.92	403.86
373.41	217.63	2120.24
365.44	286.99	552.38
434.39	313.64	535.46
398.55	185.85	494.46
324.02	406.15	851.99
214.17	567	366.06
534.73	228.23	389.08
890.8	280.04	368.73
418.58	273.87	645.48
329.96	377.58	234.4
994.61	298.86	390.25
283.42	261.74	437.51
311.04	370.1	1059.88
309.08	425.04	643.95
342.19	946.79	1651.58
609.47	208.95	541.66
403.3	382.52	433.94
2191.83	558.04	687.01
302.96	272.48	1558.91
986.67	181.46	512.3
297.35	360.32	337.66
457.21	258.52	323.1
367.64	315.98	534.26
260.85	323.4	576.36
274.18	439.55	440.92
314.02	283.84	960.43
239.45	196.93	710.06
263.46	1175.8	545.79
313.44	475.76	1322.37
397.04	355.49	335.91
233.79	244.76	285.06
304.65	749.91	1367.88
326.49	693.55	1434.1
383.54	355.49	413.6
347.72	305.65	353.31
311.04	289.46	1159.78
369.97	289.78	260.73
307.17	548.64	1329.17
190.56	191.42	515.43
273.66	209.64	877.68
570.29	238.93	648.49
454.27	219.36	1028.71
1109.17	466.64	580.25
617.21	205.17	661.33
867.12	298.28	2556.48
771.65	219.72	530.57
291.99	323.12	438.73
775.65	470.74	736.63
691.16	883.27	1886.46
493.08	248.5	509.81
316.85	245.56	604.13
613.65	918.08	352.72
514.55	434.96	1038.22
1490.1	583.81	434.96
340.41	504.28	466.06
591.58	568.84	1242.73
349.31	454.75	501.77
329.43	342.41	914.53
415.62	330.5	366.03
3625.47	576.74	383.32
1384.21	1896.43	1050.31
954.86	707.39	419.95
580.25	327.31	305.89
472.08	405.84	519.63
371.63	516.03	1969.36
500.7	651.91	314.57
380.98	945.74	520.21
615.51	471.12	2873.65
813.19	407.52	288.47
868.3	1142.41	438.11
315.31	407.52	499.52
1194.8	543.2	297.91
346.45	511.18	388.64
444.9	547.78	310.94
475.62	467.63	316.85
678.71	545.31	255.67
2024.78	645.51	326.22
3406.91	509.64	255.67
1092.76	901.79	284.8
555.58	656.29	281.82
613.53	406.37	302.88
704.41	387.75	344.49
665.42	260.99	1501.26
319.14	223.11	284.56
923.62	197.55	228.68
1172.51	519.87	246.34
2635.69	457.41	1820.61
642.61	394.5	989.87
427.03	298.52	1123.59
495.65	353.31	1168.58
567.11	288.72	442
596.32	494.67	854.98
2031.15	236.92	997.49
976.22	720.16	905.98
410.64	237.86	620.26
295.32	454.04	422.65
622.8	430.77	446.95
646.2	223.49	367.68
490.29	216.41	322.86
402.13	143.42	483.92
300.89	255.25	409.36
624.43	341.82	320.14
274.33	1057.71	2335.16
529.32	460.94	406.81
376.45	283.05	318.19
1006.47	696.35	446.11
250.26	604.19	347.41
324.64	436.4	237.13
371.01	307.52	352.17
675.77	285.92	276.08
769.22	247.96	380.81
1303.67	388.88
973.74	362.94
756.26	300
261.55	247.37
2753.54	294.23
2500.36	307.27
662.51

## Sheet: EV1 F
CNTR	PD7	PD8
10	7	3
14	17	14
7	14	9
13	22	11
4	12	11
9	9	14
11	16	20
16	14	16
15	19	13
14	8	5
7	4	14
6	9	19
8	20	3
6	2	12
13	4	18
10	13
11
9
14
8

## Sheet: EV1 F Mitochondral length
mit lenght
CNTR	PD4
423	266
644	455
1255	247
296	316
829	1006
405	314
775	274
378	294
348	435
548	533
743	688
644	544
440	357
426	170
518	279
644	171
437	428
466	301
622	555
396	420
1031	516
319	413
326	330
472	314
507	323
247	370
823	278
1650	804
705	345
754	309
449	416
509	327
526	614
566	487
545	318
339	224
423	335
556	967
568	315
407	473
338	464
238	904
2283	710
754	386
955	1146
759	292
574	702
1477	1815
2123	952
1334	584
629	1196
500	1671
756	504
359	1000
348	1191
425	724
251	299
431	262
561	308
1531	350
1000	938
618	276
458	283
271	346
289	362
417	276
	363
	374
	279
	535
	284
	264
	359
	215
	265
	309
	494
	440
	313
	253
	263
	686
	978
	663
	395
	404
	268
	1378
	300
	793
	418
	483
	345
	401
	1349
	602
	417
	584
	572
	526
	479
	410
	1563
	237
	1108
	251
	590
	355
	511
	355
	351
	342
	361
	346
	297
	239
	271
	305
	282
	231
	638
	408
	321
	396
	410
	424
	478
	458
	740
	912
	367
	357
	426
	657
	558
	391
	564
	296
	396
	960
	308
	284
	159
	318
	696
	404
	157
	176
	484
	304
	184
	443
	591
	886
	282
	544
	699
	371
	212
	335
	489
	434
	620
	292
	340
	2000
	607
	477
	1326
	613
	406
	823

## Sheet: EV1H FIBROBLASTS
% LC3-COX1 COLOCALIZATION
CNTR	PD
13.15	17.49
10.2	14.34
9.15	16.05
7.87	21.59
8.99	23.29
	25.62
	20.94
	16.86
	25.77
	19.16

## Sheet: EV1H MYOBLASTS
% LC3-COX1 COLOCALIZATION
CNTR	PD
5.04	8.77
3.12	6.8
3.72	9.39
5.61	9.46
5.88	10.79
	19.43
	19.82
	15.54
	11.88
	11.17
