# Supplementary material for: Correction of oxidative stress enhances enzyme replacement therapy in Pompe disease
Source: EMBO Mol Med. 2021 Oct 4;13(11):e14434. doi: 10.15252/emmm.202114434 (PMC8573602; doi:10.15252/emmm.202114434)
Supplement: Supplementary file 4 — Source Data for Figure 1 [file EMMM-13-e14434-s009.zip]

Archive with 12 entries (9 files):
- SourceDataForFigur1/
- SourceDataForFigur1/SourceDataForFigur1.pzfx
- __MACOSX/
- __MACOSX/SourceDataForFigur1/
- __MACOSX/SourceDataForFigur1/._SourceDataForFigur1.pzfx
- SourceDataForFigur1/.DS_Store
- __MACOSX/SourceDataForFigur1/._.DS_Store
- SourceDataForFigur1/Fig1.pdf
- __MACOSX/SourceDataForFigur1/._Fig1.pdf
- SourceDataForFigur1/Fig1.xlsx
- __MACOSX/SourceDataForFigur1/._Fig1.xlsx
- __MACOSX/._SourceDataForFigur1
