# Supplementary material for: Correction of oxidative stress enhances enzyme replacement therapy in Pompe disease
Source: EMBO Mol Med. 2021 Oct 4;13(11):e14434. doi: 10.15252/emmm.202114434 (PMC8573602; doi:10.15252/emmm.202114434)
Supplement: Supplementary file 4 — Source Data for Figure 1 [file EMMM-13-e14434-s009.zip › SourceDataForFigur1/Fig1.xlsx]

## Sheet: Fig 1A ROS
	WT			KO
	1	2	3	1	2	3
GS	94	116	90	185	176	227
QD	92	99	109	369	315	351
Heart	145	84	71	1206	421	677
Diaph	86	115	100	162	169	133
Liver	102	131	67	140	108	103

## Sheet: Fig 1A lipid
	WT			KO
	1	2	3	1	2	3
GS	111	99	90	196	168	185
QD	105	85	110	615	425	385
Heart	81	141	78	220	251	196
Diaph	82	82	136	199	195	226
Liver	88	111	101	121	135	135

## Sheet: Fig 1B
	℗ERK(1-2)	GAPDH	/
WT1098	65324	138240	0.472541
WT1099	73377	143856	0.510073
WT1100	69278	141631	0.489144
KO76	94148	139958	0.672688
KO78	102895	135809	0.757645
KO81	121198	133144	0.910278

## Sheet: Fig 1C ROS
CNTR	PD
96	200
108	194
95	247
	200
	140
	162
	141

## Sheet: Fig 1C lipid
CNTR	PD
77	169
101	184
122	170
	171
	152
	167
	120

## Sheet: Fig 1C GSH
CNTR	PD
106	70
94	72
	67
	38
	47
	43
	63

## Sheet: Fig 1D
	℗ERK(1-2)	GAPDH	/
CONT	691925	3545310	0.195166
PD1	5435092	5331014	1.01952
PD2	5503848	7671942	0.7174
PD3	6847830	9527950	0.71871

## Sheet: Fig 1E ROS
	DCFDA
CONT 11239	112.939	100
CONT11940	87.0612
MYO POMPE 12024	187.516	177.937
MYO POMPE11195	166.481
MYO POMPE 10247	179.814

## Sheet: Fig 1E lipid
	TBARS
CONT 11239	72.3404	100
CONT11940	127.66
MYO POMPE 12024	489.362	432.624
MYO POMPE11195	429.787
MYO POMPE 10247	378.723

## Sheet: Fig 1E GSH
	DTNB
CONT 11239	112.587	100
CONT11940	87.4126
MYO POMPE 12024	69.0559	57.9254
MYO POMPE11195	39.1608
MYO POMPE 10247	65.5594

[truncated: 1 more sheets: Fig 1F]
