# Supplementary material for: Correction of oxidative stress enhances enzyme replacement therapy in Pompe disease
Source: EMBO Mol Med. 2021 Oct 4;13(11):e14434. doi: 10.15252/emmm.202114434 (PMC8573602; doi:10.15252/emmm.202114434)
Supplement: Supplementary file 5 — Source Data for Figure 2 [file EMMM-13-e14434-s001.zip]

Archive with 12 entries (9 files):
- SourceDataForFigur2/
- SourceDataForFigur2/Fig 2.xlsx
- __MACOSX/
- __MACOSX/SourceDataForFigur2/
- __MACOSX/SourceDataForFigur2/._Fig 2.xlsx
- SourceDataForFigur2/Fig2.pdf
- __MACOSX/SourceDataForFigur2/._Fig2.pdf
- SourceDataForFigur2/.DS_Store
- __MACOSX/SourceDataForFigur2/._.DS_Store
- SourceDataForFigur2/SourceDataForFigure2.pzfx
- __MACOSX/SourceDataForFigur2/._SourceDataForFigure2.pzfx
- __MACOSX/._SourceDataForFigur2
