# Supplementary material for: Correction of oxidative stress enhances enzyme replacement therapy in Pompe disease
Source: EMBO Mol Med. 2021 Oct 4;13(11):e14434. doi: 10.15252/emmm.202114434 (PMC8573602; doi:10.15252/emmm.202114434)
Supplement: Supplementary file 5 — Source Data for Figure 2 [file EMMM-13-e14434-s001.zip › SourceDataForFigur2/Fig 2.xlsx]

## Sheet: Fig 2B 1-2
		LC3-I	LC3-II	STAIN	LC3-II/LC3-I	LC3-II/GAPDH
CNT	NT	4.65	1.037	40.995	0.223011	0.0252958
PD1	NT	13.807	4.442	40.525	0.321721	0.109611
	STAR	6.477	3.852	25.499	0.59472	0.151065
	RAPA	9.923	6.776	31.927	0.682858	0.212234
	MK6-83	12.087	5.551	29.936	0.459254	0.185429
	BAFI	8.331	23.429	20.121	2.81227	1.16441
PD2	NT	11.723	3.656	36.594	0.311866	0.0999071
	STAR	6.336	4.694	25.605	0.740846	0.183324
	RAPA	4.647	5.617	29.182	1.20874	0.192482
	MK6-83	7.824	4.947	30.026	0.632285	0.164757
	BAFI	4.251	16.454	30.972	3.87062	0.531254

## Sheet: Fig 2C ROS RAPA
CNTR NT	CNTR+RAPA	PD NT	PD+RAPA
88.4122	87.48	158.25	108.66
104.439	92.28	176.27	81.82
88.755	90.3	152.38	70.81
105.717	94.08	174.77	106.63
93.2262	89.74	175.48	87.96
119.45	107.98	170.59	69.68
		171.99
		177.76
		183.39

## Sheet: Fig 2C lipid RAPA
CNTR NT	CNTR+RAPA	PD NT	PD+RAPA
96	70	221.74	78.26
91	43.48	182.61	56.52
100	78.26	165.22	86.96
113	47.83	213	100
		178.3	47.83
		182.6	78.26

## Sheet: Fig 2C GSH RAPA
CNTR NT	CNTR+RAPA	PD NT	PD+RAPA
106	123.1	45.62	108.46
96	96.41	48.21	117.07
105	122.24	44.76	99.86
93.83	101.58	45.62	109.33
105.02	123.1	49.07	118.79
94.69	101.58	47.35	99.86
		46.48	108.46
		46.48	117.07
		45.62	99

## Sheet: Fig 2C ROS BAFI
CNTR NT	CNTR+BAFI	PD NT	PD+BAFI
112	178	190	208
94	171	161	201
94	168	200	228
111		197	243
95		165	230
94		192	220
		177	222
		184	209
		198	259

## Sheet: Fig 2C lipid BAFI
CNTR NT	CNTR+BAFI	PD NT	PD+BAFI
95.65	229.355	365.22	504
104	232.258	261	452
109.677		278	452
90.3226		417	487
		330	504
		243	487

## Sheet: Fig 2C GSH BAFI
CNTR NT	CNTR+BAFI	PD NT	PD+BAFI
100.93	75.82	41.11	33.89
100.93	73.37	31.11	21.11
98	74.18	41.67	30.56
101.9		42.22	32.78
98.64		32.78	25
99.46		41.67	30.56
		46.11	33.33
		36.11	21.11
		41.67	30.56

## Sheet: Fig 2C ROS MK6-83
CNTR NT	CNTR+MK6-83	PD NT	PD+MK6-83
81.99	63.85	164.88	179.4
106.71	72.58	190.95	184.59
111.3	78.56	189.69	167.67
110.72		213.19	175.88
95.23		227.73	168.93
		221.17	177.29
		216.07	211.7
		217.38	201.9
		240.85	187.85

## Sheet: Fig 2C lipid MK6-83
CNTR NT	CNTR+MK6-83	PD NT	PD+MK6-83
73.3333	64.5161	253	180
126.667	70.9677	247	200
109.677		213	133
90.3226		233	187
		200	220
		247	153

## Sheet: Fig 2C GSH MK6-83
CNTR NT	CNTR+MK6-83	PD NT	PD+MK6-83
101.81	106.79	55.45	79.71
102	105.16	71.05	71.05
96	106.79	48.52	68.45
101.9		57.18	81.44
98.64		70.18	70.18
99.46		47.65	65.85
		53.72	82.31
		70.18	70.18
		48.52	65.85

[truncated: 3 more sheets: Fig 2C ROS STAR, Fig 2C lipid STAR, Fig 2C GSH STAR]
