# Supplementary material for: Correction of oxidative stress enhances enzyme replacement therapy in Pompe disease
Source: EMBO Mol Med. 2021 Oct 4;13(11):e14434. doi: 10.15252/emmm.202114434 (PMC8573602; doi:10.15252/emmm.202114434)
Supplement: Supplementary file 6 — Source Data for Figure 3 [file EMMM-13-e14434-s006.zip]

Archive with 10 entries (7 files):
- SourceDataForFigur3/
- SourceDataForFigur3/SourceDataForFigure3.pzfx
- __MACOSX/
- __MACOSX/SourceDataForFigur3/
- __MACOSX/SourceDataForFigur3/._SourceDataForFigure3.pzfx
- SourceDataForFigur3/Fig 3.xlsx
- __MACOSX/SourceDataForFigur3/._Fig 3.xlsx
- SourceDataForFigur3/.DS_Store
- __MACOSX/SourceDataForFigur3/._.DS_Store
- __MACOSX/._SourceDataForFigur3
