# Supplementary material for: Correction of oxidative stress enhances enzyme replacement therapy in Pompe disease
Source: EMBO Mol Med. 2021 Oct 4;13(11):e14434. doi: 10.15252/emmm.202114434 (PMC8573602; doi:10.15252/emmm.202114434)
Supplement: Supplementary file 6 — Source Data for Figure 3 [file EMMM-13-e14434-s006.zip › SourceDataForFigur3/Fig 3.xlsx]

## Sheet: Fig 3A-B-C
	rhGAA 4h	ROS	LIPID	GSH
PD 4	23.68	100	71	38
PD 1	25.03	147	65	67
PD 2	35.57	94	84	72
PD 3	38.34	100	69	70
PD 6	51.05	40	52	47
PD 5	72.52	41	20	63
