# Supplementary material for: Correction of oxidative stress enhances enzyme replacement therapy in Pompe disease
Source: EMBO Mol Med. 2021 Oct 4;13(11):e14434. doi: 10.15252/emmm.202114434 (PMC8573602; doi:10.15252/emmm.202114434)
Supplement: Supplementary file 7 — Source Data for Figure 4 [file EMMM-13-e14434-s003.zip]

Archive with 12 entries (9 files):
- SourceDataForFigur4/
- SourceDataForFigur4/Fig4.pdf
- __MACOSX/
- __MACOSX/SourceDataForFigur4/
- __MACOSX/SourceDataForFigur4/._Fig4.pdf
- SourceDataForFigur4/.DS_Store
- __MACOSX/SourceDataForFigur4/._.DS_Store
- SourceDataForFigur4/Fig 4.xlsx
- __MACOSX/SourceDataForFigur4/._Fig 4.xlsx
- SourceDataForFigur4/SourceDataForFigure4.pzfx
- __MACOSX/SourceDataForFigur4/._SourceDataForFigure4.pzfx
- __MACOSX/._SourceDataForFigur4
