# Supplementary material for: Correction of oxidative stress enhances enzyme replacement therapy in Pompe disease
Source: EMBO Mol Med. 2021 Oct 4;13(11):e14434. doi: 10.15252/emmm.202114434 (PMC8573602; doi:10.15252/emmm.202114434)
Supplement: Supplementary file 7 — Source Data for Figure 4 [file EMMM-13-e14434-s003.zip › SourceDataForFigur4/Fig 4.xlsx]

## Sheet: Fig 4A ARS 2h
uML	CNTR		PD
0	100	100	100	100	100	100	100	100
10	121	107	94	107	95	118	100	124
30	115	92	126	102	118	102	117	113
100	113	93	102	92	115	93	107	95

## Sheet: Fig 4A ARS 4h
uML	CNTR		PD
0	100	100	100	100	100	100	100	100
10	116	93	131	134	109	117	110	101
30	116	91	98	102	78	123	106	128
100	136	123	124	111	104	92	109	104

## Sheet: Fig 4A ARS 6h
uML	CNTR		PD
0	100	100	100	100	100	100	100	100
10	108	97	100	107	89	101	103	106
30	111	96	90	103	97	114	113	110
100	88	74	92	86	57	59	75	77

## Sheet: Fig 4A TBP 2h
uML	CNTR		PD
0	100	100	100	100	100	100	100	100
10	103	90	107	90	95	92	98	116
30	123	105	128	100	124	84	98	80
100	139	116	128	121	99	87	118	85

## Sheet: Fig 4A TBP 4h
uML	CNTR		PD
0	100	100	100	100	100	100	100	100
10	64	88	84	82	111	99	76	83
30	74	71	71	98	84	47	92	60
100	47	34	45	64	32	25	29	60

## Sheet: Fig 4A TBP 6h
uML	CNTR		PD
0	100	100	100	100	100	100	100	100
10	73	83	83	100	96	88	84	93
30	58	42	58	66	52	26	57	36
100	50	32	30	38	24	31	24	34

## Sheet: Fig 4B ROS ARS
CNTR NT	CNTR+SA	PD NT	PD+SA
81.99	183.04	164.88	222.73	PD1
106.71	184.63	190.95	245.62
111.3	177.02	189.69	240.76
110.72		213.19	290.31	PD2
95.23		227.73	312.9
94.05		221.17	307.66
		216.07	329.51	PD3
		217.38	283.66
		240.85	309.03

## Sheet: Fig 4B lipid ARS
CNTR NT	CNTR+SA	PD NT	PD+SA
118.519	400	259	496	PD1
81.4815	432.258	244	415
109.677		252	378	PD2
90.3226		289	474
		289	370	PD3
		274	393

## Sheet: Fig 4B GSH ARS
CNTR NT	CNTR+SA	PD NT	PD+SA
103.13	31	68.75	53.13	PD1
94	29	57.81	34.38
103	31	81.25	56.25
		64.06	48.44	PD2
		62.5	26.56
		78.13	56.25
		62.5	43.75	PD3
		64.06	25
		73.44	59.38

## Sheet: Fig 4B ROS TBP
CNTR NT	CNTR+LUPEROX	PD NT	PD+LUPEROX
104.42	159.985	208.535	247.922	PD1
116.294	149.973	209.867	244.327
79.2854	155.274	204.681	238.461
		144.134	183.651	PD2
		150.156	207.787
		159.59	203.192
		155.75	255.82	PD3
		155.764	224.623
		155.872	250.478

[truncated: 6 more sheets: Fig 4B lipid TBP, Fig 4B GSH TBP, Fig 4C, Fig 4D, Fig 4E, Fig 4F]
