# Supplementary material for: Correction of oxidative stress enhances enzyme replacement therapy in Pompe disease
Source: EMBO Mol Med. 2021 Oct 4;13(11):e14434. doi: 10.15252/emmm.202114434 (PMC8573602; doi:10.15252/emmm.202114434)
Supplement: Supplementary file 8 — Source Data for Figure 5 [file EMMM-13-e14434-s004.zip]

Archive with 12 entries (9 files):
- SourceDataForFigur5/
- SourceDataForFigur5/Fig5.pdf
- __MACOSX/
- __MACOSX/SourceDataForFigur5/
- __MACOSX/SourceDataForFigur5/._Fig5.pdf
- SourceDataForFigur5/.DS_Store
- __MACOSX/SourceDataForFigur5/._.DS_Store
- SourceDataForFigur5/SourceDataForFigure5.pzfx
- __MACOSX/SourceDataForFigur5/._SourceDataForFigure5.pzfx
- SourceDataForFigur5/Fig 5.xlsx
- __MACOSX/SourceDataForFigur5/._Fig 5.xlsx
- __MACOSX/._SourceDataForFigur5
