# Supplementary material for: Correction of oxidative stress enhances enzyme replacement therapy in Pompe disease
Source: EMBO Mol Med. 2021 Oct 4;13(11):e14434. doi: 10.15252/emmm.202114434 (PMC8573602; doi:10.15252/emmm.202114434)
Supplement: Supplementary file 8 — Source Data for Figure 5 [file EMMM-13-e14434-s004.zip › SourceDataForFigur5/Fig 5.xlsx]

## Sheet: Fig 5A ROS
CNTR	PD	IDE	EDA	NAC	RESV
114.42	56.49	73.68	72.63	141.05	87.37
115.98	65.61	77.89	73.68	140	85.26
69.59	27.37	78.95	76.84	141.05	88.42
	64.21	88.42	104.21	122.11	89.47
	47.72	86.32	102.11	122.11	93.68
	43.16	87.37	105.26	123.16	91.58
		86.32	89.47	144.21	72.63
		81.05	82.11	142.11	71.58
		73.68	81.05	146.32	73.68

## Sheet: Fig 5A lipid
CNTR	PD	IDE	EDA	NAC	RESV
67.09	189	121.74	60.87	69.57	56.52
104.42	164	139.13	52.17	78.26	60.87
80.72	247	100	82.61	65.22	73.91
147.75	156	117.39	73.91	73.91	60.87
	198	78.26	121.74	52.17	104.35
	144	82.61	95.65	60.87	117.39

## Sheet: Fig 5A GSH
CNTR	PD	IDE	EDA	NAC	RESV
79	146	108.962	109.138	113	101.291
92	201	96.8271	114.011	105	100.822
92	155	100.933	116.439	110	104.227
137	179	119.214	127.9	106	128.65
	134	116.996	127.238	106	133.572
	192	114.193	125.389	107	146.077
		106.269	112.019	93	151.534
		108.145	119.341	117	153.063
		119.849	110.253	67	151.451

## Sheet: Fig 5B
NT	rhGAA	+ IDE	+ EDA	+ NAC	+ RESV
0.22	66.75	191.65	175.27	554.03	143.03
0.3	90.74	212.91	168.34	527.66	149.24
0.4	82.64	218	221.13	674.53	154.84
0.17	80.78	136.45	181.5	673.25	125.29
0.42	88.18	192.71	173.97	394.57	152.08
0.39	85.76	169.56	119.99	607.42	142.69
0.21	133.19	163.22	199.55		158.13
0.3	127.89	160.3	199.64		180.48
0.26	144.08	181.64	201.92		161.44

## Sheet: Fig 5D
	110KDa	95 KDa	76 KDa	70KDa	TOT	ACTIN	(gaa/ACTIN)	110/ACTIN	90/ACTIN	76/ACTIN	70/ACTIN
NT	2413	1735	1689	1179	7016	86782	0.0808463	0.0278053	0.0199926	0.0194626	0.0135858
rhGAA	17647	17927	23179	36805	95558	96371	0.991564	0.183115	0.186021	0.240518	0.381909
IDE	21557	19807	53641	106147	201152	94993	2.11755	0.226933	0.20851	0.564684	1.11742
EDA	4979	7614	26155	76321	115069	64931	1.77217	0.0766814	0.117263	0.402812	1.17542
NAC	133490	132947	154657	201329	622423	103359	6.02195	1.29152	1.28626	1.49631	1.94786
RESV	5367	5325	22291	62669	95652	61065	1.5664	0.08789	0.0872022	0.365037	1.02627

## Sheet: Fig 5F
CNTR NT	PD1 NT	PD1 +rhGAA	PD1 +IDE	PD1 +NAC
13.66	4.22	11.29	11.9	33.87
10.84	4.22	8.1		34.86
14.13	3.85	9.54	12.88	34.06
11.06	4.38	8.75	12.03	32.45
10.19	4.04	7.87	12.6	38.86

## Sheet: Fig 5G
CNTR NT	PD NT	PD+rhGAA	PD+IDE	PD+NAC
13.66	2.43	11.28	22.11	22.73
10.84	2.56	9.63	24.74	22.95
14.13	2.46	8.93	24.33	25.32
11.06	2.76	9.69	16.75	22.18
10.19	3.75	8.24	19.19	27.21
	4.3	13.95	16.47	25.89
	4.4	10.46	17.61	20.71
	4.42	13.28	16.03	27.92
	4.39	14.01	15.34	22.11
	3.98	12.6	11.9	29.63
	4.22	11.29	9.08	33.87
	4.22	8.1	12.88	34.86
	3.85	9.54	12.03	34.06
	4.38	8.75	12.6	32.45
	4.04	7.87		38.86
