# Supplementary material for: Correction of oxidative stress enhances enzyme replacement therapy in Pompe disease
Source: EMBO Mol Med. 2021 Oct 4;13(11):e14434. doi: 10.15252/emmm.202114434 (PMC8573602; doi:10.15252/emmm.202114434)
Supplement: Supplementary file 9 — Source Data for Figure 6 [file EMMM-13-e14434-s011.zip]

Archive with 10 entries (7 files):
- SourceDataForFigur6/
- SourceDataForFigur6/.DS_Store
- __MACOSX/
- __MACOSX/SourceDataForFigur6/
- __MACOSX/SourceDataForFigur6/._.DS_Store
- SourceDataForFigur6/Fig 6.xlsx
- __MACOSX/SourceDataForFigur6/._Fig 6.xlsx
- SourceDataForFigur6/SourceDataForFigure6.pzfx
- __MACOSX/SourceDataForFigur6/._SourceDataForFigure6.pzfx
- __MACOSX/._SourceDataForFigur6
