# Supplementary material for: Correction of oxidative stress enhances enzyme replacement therapy in Pompe disease
Source: EMBO Mol Med. 2021 Oct 4;13(11):e14434. doi: 10.15252/emmm.202114434 (PMC8573602; doi:10.15252/emmm.202114434)
Supplement: Supplementary file 9 — Source Data for Figure 6 [file EMMM-13-e14434-s011.zip › SourceDataForFigur6/Fig 6.xlsx]

## Sheet: Fig 6B
CNTR	PD PATIENTS
1572	1159	Exp 1
1483	999
	987
	884
	766
	698
1996	1062	Exp 2
	813
	639
	824
	1772
	1604
1265	457	Exp 3
1046	432
	338
	351
	279
	267

## Sheet: Fig 6D
CNTR			POMPE PATIENTS
NT	IDE	NAC	NT	IDE	NAC
1.09	0.95	0.99	1.07	0.98	1.18
0.91	1	0.97	0.93	1.23	1.15
			1.13	1.18	1.35
			0.87	0.94	1.28
			1.03	1.23	1.44
			0.97	1.17	1.36
			1.06	0.98	0.9
			0.87	0.95	1.24
			0.98	1.39	1.04
			0.94	0.93	0.9
			1.13	1.35	1.1
			1.02	1.43	1.09
			1.05	1.12	1.36
			1.05	1.82	1.48
			1.02	1.09	1.23
			0.95	1.19	1.36
			0.95	1.72	1.72
			0.98	1.07	1.24
