# Supplementary material for: Correction of oxidative stress enhances enzyme replacement therapy in Pompe disease
Source: EMBO Mol Med. 2021 Oct 4;13(11):e14434. doi: 10.15252/emmm.202114434 (PMC8573602; doi:10.15252/emmm.202114434)
Supplement: Supplementary file 10 — Source Data for Figure 7 [file EMMM-13-e14434-s002.zip]

Archive with 12 entries (9 files):
- SourceDataForFigur7/
- SourceDataForFigur7/Fig7.pdf
- __MACOSX/
- __MACOSX/SourceDataForFigur7/
- __MACOSX/SourceDataForFigur7/._Fig7.pdf
- SourceDataForFigur7/.DS_Store
- __MACOSX/SourceDataForFigur7/._.DS_Store
- SourceDataForFigur7/SourceDataForFigure7.pzfx
- __MACOSX/SourceDataForFigur7/._SourceDataForFigure7.pzfx
- SourceDataForFigur7/Fig 7.xlsx
- __MACOSX/SourceDataForFigur7/._Fig 7.xlsx
- __MACOSX/._SourceDataForFigur7
