# Supplementary material for: Correction of oxidative stress enhances enzyme replacement therapy in Pompe disease
Source: EMBO Mol Med. 2021 Oct 4;13(11):e14434. doi: 10.15252/emmm.202114434 (PMC8573602; doi:10.15252/emmm.202114434)
Supplement: Supplementary file 10 — Source Data for Figure 7 [file EMMM-13-e14434-s002.zip › SourceDataForFigur7/Fig 7.xlsx]

## Sheet: Fig 7C
	rhGAA										rhGAA+NAC
	1	2	3	4	5	6	7	8	9	10	1	2	3	4	5	6	7
GS	117.816	212.644	129.31	166.667	45.977	45.977	97.7011	51.7241	43.1034	89.0805	215.517	132.184	94.8276	129.31	301.724	149.425	51.7241
QD	127.413	77.2201	166.023	173.745	50.1931	96.5251	77.2201	61.7761	104.247	65.6371	196.911	150.579	135.135	146.718	447.876	166.023	100.386
Heart	79.3494	84.278	73.4352	153.277	81.8137	70.4781	86.7422	138.985	138.492	93.1493	110.892	87.2351	112.863	126.663	131.099	118.778	95.1207
Diaph	248.571	134.286	125.714	134.286	31.4286	31.4286	51.4286	91.4286	68.5714	82.8571	305.714	254.286	131.429	148.571	220	231.429	174.286
Liver	105.409	117.206	101.785	92.3001	8.40494	143.578	131.317							116.203	114.161	132.622	99.9059

## Sheet: Fig 7D
	rhGAA				rhGAA+IDE
	1	2	3	4	1	2	3	4	5	6
GS	107.95	77.83	94.78	119.44	107.02	275.52	163.24	282.43	126.87	99.02
QD	59.22	81.15	37.39	222.25	267.19	264.97	83.98	178.98	165.9	170.56
Heart	117.35	60.63	68.42	153.6	278.84	131.84	356.48	115.96	120.55	84.91
Diaph	99.517	37.115	114.097	149.271	226.57	157.358	535.397	433.466
Liver	66.776	83.071	159.988		185.764	132.564	219.28	192.342	133.666	130.525

## Sheet: Fig 7E
		GAA	GAPDH	/
GS	rhGAA	6671621	9900357	0.673877	0.632069	0.3884
		2079825	16692563	0.124596
	rhGAA+NAC	12857609	10900502	1.17954	0.660946	0.407069
		7252298	8368665	0.866602
		6332116	17013801	0.372175
		GAA	GAPDH	/
QD	rhGAA	6265329	8772654	0.714189	0.427618	0.405272
		2803179	19874106	0.141047
	rhGAA+NAC	5896859	18184196	0.324285	0.622908	0.313143
		18308706	19867686	0.921532
		15124076	19238172	0.786149
		GAA	GAPDH	/
Diaph	rhGAA	12615101	6896423	1.82922	1.12479	0.996226
		3381775	8045178	0.420348
	rhGAA+NAC	12977319	2545457	5.09823	5.05903	1.31566
		14375801	2863801	5.01983
		23116672	8311623	2.78125
		GAA	GAPDH	/
Heart	rhGAA	6517420	8863229	0.735332	0.510294	0.318252
		2715284	9518774	0.285256
	rhGAA+NAC	9982436	10614930	0.940415	0.769216	0.226419
		6217970	10397633	0.598018
		4356571	8499562	0.512564
		GAA	GAPDH	/
Liver	rhGAA	6035417	5398436	1.11799	0.948245	0.240061
		2192766	2816669	0.778496
	rhGAA+NAC	7546990	7157333	1.05444	1.29131	0.655535
		9154934	5990785	1.52817
		11110022	4727641	2.35001

## Sheet: Fig 7F
		GAA	GAPDH	/
GS	rhGAA	5306663	8805464	0.602656	0.632069	0.00947526
		6470410	10502962	0.616056
	rhGAA+IDE	5490872	6964201	0.788442	0.660946	0.0593325
		5233803	7811241	0.670035
		7831490	10839808	0.722475
		GAA	GAPDH	/
QD	rhGAA	12801099	24349654	0.52572	0.596181	0.0996469
		14269919	21405674	0.666642
	rhGAA+IDE	13976074	20905353	0.66854	0.710788	0.134123
		16103470	21384737	0.753036
		22253801	23896162	0.931271
		GAA	GAPDH	/
Diaph	rhGAA	413673	15632524	0.0264623	0.0522983	0.0365376
		1177238	15066860	0.0781343
	rhGAA+IDE	7576938	12688491	0.59715	0.937796	0.615659
		15124914	11830738	1.27844
		644230	13002654	0.049546
		GAA	GAPDH	/
Heart	rhGAA	1837604	17810185	0.103177	0.148585	0.0642159
		2107819	10865490	0.193992
	rhGAA+IDE	3261137	11935849	0.273222	0.781907	0.517953
		8876503	6877857	1.29059
		15976460	16802117	0.95086
		GAA	GAPDH	/
Liver	rhGAA	6918951	8077263	0.856596	0.918056	0.0869172
		7386318	7540788	0.979515
	rhGAA+IDE	13936342	12230715	1.13945	1.45565	0.620077
		20074993	11329945	1.77185
		22673954	9528771	2.37953

## Sheet: Fig 7G
	rhGAA			rhGAA+NAC
GS	98.97	101.36	99.67	105.25	107.64	102.14	64.81
QD	109.34	97.85	92.81	82.85	68.08	85.25	85.25
Heart	95.4422	60.8763	143.682	52.3186	47.4328	109.469	120.585
Diaph	105.83	123.1	71.07	79.59	81.28	71.88	84.66

## Sheet: Fig 7H
	rhGAA			rhGAA+IDE
GS	111.296	83.9412	104.762	103.613	16.418	124.038
QD	94.2653	100.87	104.865	36.5818	89.5159	194.687
Heart	75.0983		124.902	91.4614		161.135
Diaph	87.2708		112.729	124.221	106.04	86.6288
